# Supplementary material for: Base J and H3.V Regulate Transcriptional Termination in Trypanosoma brucei
Source: PLoS Genet. 2016 Jan 21;12(1):e1005762. doi: 10.1371/journal.pgen.1005762 (PMC4721952; doi:10.1371/journal.pgen.1005762)
Supplement: S2 Table — P values < 0.05 indicated by * and P values < 0.01 indicated by **. (XLSX) [file pgen.1005762.s008.xlsx]

## Sheet: Sheet1
Kruskal-Wallis One-Way Analysis of Variance Test
VSG Type	Kurskal Wallis chi-squared	P-value
BES	13.307	0.004018	**
BES w/o BES1	16.604	0.0008526	**
minichromosome	11.316	0.01014	*
metacyclic	4.9533	0.1752
all VSGs	220.144	1.86886e-47	**
Mann-Whitney U Test
VSG Type	Comparison WT to	W statistic	P-value
BES	H3V	49	0.02412	*
	J	118.5	0.3581
	both	47	0.01855	*
BES w/o BES1	H3V	36	0.01197	*
	J	104.5	0.3172
	both	33	0.007244	**
minichromosome	H3V	1374	0.6076
	J	1454.5	0.9853
	both	983.5	0.003573	**
metacyclic	H3V	10	0.2403
	J	18	1
	both	9	0.1797
all VSGs	H3V	2676900	0.002351	**
	J	2676300	0.002214	**
	both	2177200	7.98507e-43	**
