# Supplementary material for: Base J and H3.V Regulate Transcriptional Termination in Trypanosoma brucei
Source: PLoS Genet. 2016 Jan 21;12(1):e1005762. doi: 10.1371/journal.pgen.1005762 (PMC4721952; doi:10.1371/journal.pgen.1005762)
Supplement: S3 Table — (XLSX) [file pgen.1005762.s009.xlsx]

## Sheet: Sheet1
	Number of TTS sites with sig change in expression P less .05	Percent of all TTS sites
WT vs J∆	70	41.9162
WT vs H3.V∆	12	7.18563
WT vs J∆H3.V∆	100	59.8802
