# Supplementary material for: Base J and H3.V Regulate Transcriptional Termination in Trypanosoma brucei
Source: PLoS Genet. 2016 Jan 21;12(1):e1005762. doi: 10.1371/journal.pgen.1005762 (PMC4721952; doi:10.1371/journal.pgen.1005762)
Supplement: S4 Table — P values < 0.05 indicated by * and P values < 0.01 indicated by **. (XLSX) [file pgen.1005762.s010.xlsx]

## Sheet: Sheet1
Kruskal-Wallis One-Way Analysis of Variance Test
Kruskal-Wallis chi-squared	P-value
5.99645	0.111783
Mann-Whitney U Test
Comparison WT to	W statistic	P-value
H3V	12245	0.6299
J	11313	0.105488
both	10859	0.0298046	*
