# Supplementary material for: Base J and H3.V Regulate Transcriptional Termination in Trypanosoma brucei
Source: PLoS Genet. 2016 Jan 21;12(1):e1005762. doi: 10.1371/journal.pgen.1005762 (PMC4721952; doi:10.1371/journal.pgen.1005762)
Supplement: S5 Table — P values < 0.05 indicated by * and P values < 0.01 indicated by **. (XLSX) [file pgen.1005762.s011.xlsx]

## Sheet: Sheet1
Kruskal-Wallis One-Way Analysis of Variance Test
Read Orientation with Respect to PTU	Kurskal Wallis chi-squared	P-value
both	10.5601	0.0143586	**
sense	7.55681	0.0561166
antisense	9.79028	0.0204356	*
Mann-Whitney U Test
Read Orientation with Respect to PTU	Comparison WT to	W statistic	P-value
all	H3V	2926	0.49991
	J	2523	0.0378887	*
	both	2301	0.00439869	**
sense	H3V	2938	0.526798
	J	2610	0.0761432
	both	2425	0.0156554	*
antisense	H3V	2476.5	0.315216
	J	2401	0.195198
	both	1966.5	0.00307206	**
