# Supplementary material for: Base J and H3.V Regulate Transcriptional Termination in Trypanosoma brucei
Source: PLoS Genet. 2016 Jan 21;12(1):e1005762. doi: 10.1371/journal.pgen.1005762 (PMC4721952; doi:10.1371/journal.pgen.1005762)
Supplement: S6 Table — Only genes with fold-change >4 between mutant and WT cells are listed. Distance from the start of the gene to the nearest cSSR and to each adjacent head-to-tail site is also provided. (XLSX) [file pgen.1005762.s012.xlsx]

## Sheet: Sheet1
mutant	name	orientation	wt value	mutant value	annotation	Q value	distance to 5' HT SSR	distance to 3' HT SSR	distance to cSSR edge
J∆	Tb927.1.275	sense	3.33512	16.7892	expression site-associated gene (ESAG, pseudogene), putative,expression site-associated gene 4 (ESAG4), pseudogene	0.0043112	NA	9262	22961
J∆	Tb927.2.660	sense	3.12747	16.78	expression site-associated gene (ESAG, pseudogene), putative,expression site-associated gene 4 (ESAG4), degenerate	0.00140195	99493	8482	13830
J∆	Tb927.2.910	sense	4.50293	25.6751	expression site-associated gene (ESAG, pseudogene), putative,expression site-associated gene 4 (ESAG4), degenerate	0.00378834	20113	9306	14609
J∆	Tb927.2.1290	sense	0.393565	5.85527	hypothetical protein	0.0043112	68938	793559	22068
J∆	Tb927.3.4010	sense	0.0789499	0.885091	hypothetical protein	0.0304172	NA	229468	592
J∆	Tb927.4.130	sense	3.55619	17.5678	receptor-type adenylate cyclase GRESAG 4, pseudogene, putative,receptor-type adenylate cyclase GRESAG 4, degenerate	0.0043112	NA	NA	14758
J∆	Tb927.4.140	sense	1.10406	12.0193	hypothetical protein	0.0191358	NA	NA	11023
J∆	Tb927.4.5090	sense	0.645134	9.25927	hypothetical protein	0.0401789	NA	553	414727
J∆	Tb927.5.3990	sense	1.30712	6.4759	variant surface glycoprotein (VSG, atypical), putative	0.0100775	530577	133105	2516
J∆	Tb927.6.110	sense	2.95924	14.4734	hypothetical protein	0.0186949	NA	238	20401
J∆	Tb927.6.5180	sense	0.32946	1.5864	retrotransposon hot spot protein (RHS, pseudogene), putative,retrotransposon hot spot protein 4 (RHS4), interrupted	0.0127016	1412936	NA	6043
J∆	Tb927.7.3480	sense	0.0482708	0.686625	hypothetical protein	0.0181825	1242265	652	63787
J∆	Tb927.7.7560	sense	2.76142	20.9059	hypothetical protein	0.029283	NA	56141	5539
J∆	Tb927.8.5920	sense	0.336471	3.67744	hypothetical protein	0.029283	NA	2038	155008
J∆	Tb927.8.5930	sense	0.661978	4.36927	NA	0.0229463	NA	517	153487
J∆	Tb927.9.240	sense	0	0.604129	variant surface glycoprotein (VSG, pseudogene), putative	0.0115944	NA	695374	114381
J∆	Tb927.9.290	sense	0.178963	3.78173	variant surface glycoprotein (VSG, pseudogene), putative	0.0115944	NA	680038	99045
J∆	Tb927.9.350	sense	0.822636	7.28601	variant surface glycoprotein (VSG, pseudogene), putative	0.0145	NA	662921	81928
J∆	Tb927.9.16050	sense	0.0944161	0.912028	leucine-rich repeat protein (pseudogene), putative	0.0383032	258474	NA	3683
J∆	Tb927.9.16060	sense	0	0.711188	hypothetical protein	0.0181825	259753	NA	2404
J∆	Tb927.9.16070	sense	0.066406	0.959813	hypothetical protein	0.030358	261703	NA	454
J∆	Tb927.9.16140	sense	0	0.144191	variant surface glycoprotein (VSG, pseudogene), putative,variant surface glycoprotein (VSG), frameshifted and point-mutated fragment	0.0277421	275328	NA	71373
J∆	Tb927.10.90	sense	0.674824	2.82364	hypothetical protein	0.0344895	279320	NA	19464
J∆	Tb927.10.1020	sense	0.257879	1.47879	hypothetical protein	0.035981	NA	3589175	475
J∆	Tb927.10.7170	sense	0.277699	3.3217	hypothetical protein	0.0128275	81549	1475271	2869
J∆	Tb927.10.10240	sense	0.711936	4.10596	procyclin-associated gene 1 (PAG1) protein (PAG1)	0.0127016	121570	626059	4981
J∆	Tb927.10.10270	sense	0.556077	5.60269	hypothetical protein	0.0311878	116440	631189	10111
J∆	Tb927.10.12570	sense	0.138029	1.11821	hypothetical protein, conserved	0.0473362	261164	399323	340
J∆	Tb927.11.8840	sense	0.345928	10.8019	NA	0.035981	1368979	535	146693
J∆	Tb927.11.16190	sense	0.211836	2.19499	hypothetical protein	0.0214873	616677	NA	661
J∆	Tb927.3.590	antisense	0.228615	1.64353	adenosine transporter, putative	0.0222152	NA	107229	1441
J∆	Tb927.5.470b	antisense	1.14625	10.9357	2-oxoglutarate (2OG) and Fe(II)-dependent oxygenase superfamily protein, putative	0.0426895	114871	61778	7620
J∆	Tb927.5.4580	antisense	0	0.0269056	hypothetical protein, conserved	0.0196137	656594	7088	18723
J∆	Tb927.5.4640	antisense	0.0657303	2.76123	NA	0.0196137	1	1180432	688
J∆	Tb927.7.6250	antisense	0	0.06368	hypothetical protein, conserved	0.0196137	447999	794918	69951
J∆	Tb927.10.3610	antisense	0.0109468	0.680457	hypothetical protein, conserved	0.0271896	NA	2930276	3044
H3.V∆	Tb927.9.350	sense	0.822636	7.28601	variant surface glycoprotein (VSG, pseudogene), putative	0.0224077	NA	662921	81928
H3.V∆	Tb927.10.90	sense	0.674824	2.82364	hypothetical protein	0.0141266	279320	NA	19464
H3.V∆	Tb927.2.4050	antisense	0	0.0232093	hypothetical protein, conserved	0.0273612	NA	409979	95160
H3.V∆	Tb927.6.1670	antisense	0	0.0108037	ubiquitin hydrolase, pseudogene, putative,cysteine peptidase, Clan CA, family C19, frameshift,ubiquitin hydrolase, frameshift (PAN2)	0.0273612	NA	80152	226658
H3.V∆	Tb927.7.1460	antisense	0	0.0314854	hypothetical protein, conserved	0.0273612	20908	1411488	93112
H3.V∆	Tb927.7.7140	antisense	0	0.0786044	hypothetical protein, conserved	0.0273612	96373	1146544	83085
H3.V∆	Tb927.10.1350	antisense	0	0.0144999	hypothetical protein, conserved	0.0273612	1525966	30854	80533
H3.V∆	Tb927.11.5030	antisense	0	0.0465277	hypothetical protein, conserved	0.0273612	379911	989603	244727
J∆H3.V∆	Tb927.1.275	sense	3.33512	16.7892	NA	0.000196742	NA	9262	22961
J∆H3.V∆	Tb927.1.5260	sense	0.201003	0.965496	NA	0.0391219	39984	NA	541
J∆H3.V∆	Tb927.2.660	sense	3.12747	16.78	NA	0.000996896	99493	8482	13830
J∆H3.V∆	Tb927.2.910	sense	4.50293	25.6751	NA	0.000395257	20113	9306	14609
J∆H3.V∆	Tb927.2.1290	sense	0.393565	5.85527	NA	0.00494677	68938	793559	22068
J∆H3.V∆	Tb927.3.4010	sense	0.0789499	0.885091	NA	0.00577941	NA	229468	592
J∆H3.V∆	Tb927.4.130	sense	3.55619	17.5678	NA	0.000897774	NA	NA	14758
J∆H3.V∆	Tb927.4.140	sense	1.10406	12.0193	NA	0.00145504	NA	NA	11023
J∆H3.V∆	Tb927.4.5090	sense	0.645134	9.25927	NA	0.00327095	NA	553	414727
J∆H3.V∆	Tb927.5.180	sense	0	0.19879	NA	0.00145504	NA	252175	23617
J∆H3.V∆	Tb927.5.3990	sense	1.30712	6.4759	NA	0.00126479	530577	133105	2516
J∆H3.V∆	Tb927.6.110	sense	2.95924	14.4734	NA	0.00235266	NA	238	20401
J∆H3.V∆	Tb927.6.550	sense	0	0.222436	NA	0.0265327	213182	NA	559
J∆H3.V∆	Tb927.6.810	sense	0.0726207	0.619722	NA	0.0337462	135008	268472	628
J∆H3.V∆	Tb927.6.5180	sense	0.32946	1.5864	NA	0.00390771	1412936	NA	6043
J∆H3.V∆	Tb927.7.3480	sense	0.0482708	0.686625	NA	0.00737303	1242265	652	63787
J∆H3.V∆	Tb927.7.6020	sense	0	0.203663	NA	0.0375282	1270834	161562	466
J∆H3.V∆	Tb927.7.7560	sense	2.76142	20.9059	NA	0.00442029	NA	56141	5539
J∆H3.V∆	Tb927.8.5920	sense	0.336471	3.67744	NA	0.00272585	NA	2038	155008
J∆H3.V∆	Tb927.8.5930	sense	0.661978	4.36927	NA	0.00432407	NA	517	153487
J∆H3.V∆	Tb927.9.170	sense	0	0.29473	NA	0.00838487	NA	715567	134574
J∆H3.V∆	Tb927.9.180	sense	0.0195219	0.214397	NA	0.0127962	NA	712843	131850
J∆H3.V∆	Tb927.9.210	sense	0	0.283444	NA	0.00615036	NA	706385	125392
J∆H3.V∆	Tb927.9.230	sense	0.00946424	0.139172	NA	0.00510516	NA	700099	119106
J∆H3.V∆	Tb927.9.240	sense	0	0.604129	NA	0.000229131	NA	695374	114381
J∆H3.V∆	Tb927.9.250	sense	0	0.429619	NA	0.000395257	NA	693098	112105
J∆H3.V∆	Tb927.9.260	sense	0.117687	0.527081	NA	0.0326848	NA	685611	104618
J∆H3.V∆	Tb927.9.270	sense	0	0.177392	NA	0.0312627	NA	684423	103430
J∆H3.V∆	Tb927.9.280	sense	0.0716705	2.34753	NA	0.0221423	NA	681292	100299
J∆H3.V∆	Tb927.9.290	sense	0.178963	3.78173	NA	0.00338259	NA	680038	99045
J∆H3.V∆	Tb927.9.350	sense	0.822636	7.28601	NA	0.000848643	NA	662921	81928
J∆H3.V∆	Tb927.9.1070	sense	0	0.0215959	NA	0.0123609	NA	466036	47150
J∆H3.V∆	Tb927.9.1080	sense	0	0.0210708	NA	0.0269101	NA	463753	44867
J∆H3.V∆	Tb927.9.13160	sense	0.0897323	0.794266	NA	0.00931503	422151	511010	523
J∆H3.V∆	Tb927.9.15950	sense	0.0659565	0.321337	NA	0.0375285	577564	21046	460
J∆H3.V∆	Tb927.9.16050	sense	0.0944161	0.912028	NA	0.0016034	258474	NA	3683
J∆H3.V∆	Tb927.9.16060	sense	0	0.711188	NA	0.0093245	259753	NA	2404
J∆H3.V∆	Tb927.9.16070	sense	0.066406	0.959813	NA	0.00198769	261703	NA	454
J∆H3.V∆	Tb927.9.16150	sense	0	0.0566893	NA	0.0496814	277747	NA	68954
J∆H3.V∆	Tb927.9.17970	sense	0.0104132	0.0760595	NA	0.0467442	48250	550360	9834
J∆H3.V∆	Tb927.10.90	sense	0.674824	2.82364	NA	0.015663	279320	NA	19464
J∆H3.V∆	Tb927.10.1020	sense	0.257879	1.47879	NA	0.00705802	NA	3589175	475
J∆H3.V∆	Tb927.10.1220	sense	0.102747	1.20036	NA	0.00669895	1556378	442	50121
J∆H3.V∆	Tb927.10.4350	sense	0	0.537243	NA	0.0122416	756036	800784	184
J∆H3.V∆	Tb927.10.5720	sense	0.427743	3.08017	NA	0.00928095	461627	1095193	508
J∆H3.V∆	Tb927.10.7170	sense	0.277699	3.3217	NA	0.0260331	81549	1475271	2869
J∆H3.V∆	Tb927.10.10240	sense	0.711936	4.10596	NA	0.00458249	121570	626059	4981
J∆H3.V∆	Tb927.10.10270	sense	0.556077	5.60269	NA	0.00637143	116440	631189	10111
J∆H3.V∆	Tb927.10.10980	sense	0	0.0236188	NA	0.0194789	628755	31732	170441
J∆H3.V∆	Tb927.10.12280	sense	0.23594	1.17202	NA	0.0270654	NA	881262	397
J∆H3.V∆	Tb927.10.12570	sense	0.138029	1.11821	NA	0.00739113	261164	399323	340
J∆H3.V∆	Tb927.10.14060	sense	0.420321	5.25889	NA	0.00325524	NA	226	118234
J∆H3.V∆	Tb927.11.8840	sense	0.345928	10.8019	NA	0.00132373	1368979	535	146693
J∆H3.V∆	Tb927.11.9380	sense	0.117682	0.666686	NA	0.0118217	1507475	675752	514
J∆H3.V∆	Tb927.11.11400	sense	0.50742	2.57736	NA	0.00577941	79496	162912	673
J∆H3.V∆	Tb927.11.16190	sense	0.211836	2.19499	NA	0.0132616	616677	NA	661
J∆H3.V∆	Tb927.1.275	antisense	0	0.0268924	expression site-associated gene (ESAG, pseudogene), putative,expression site-associated gene 4 (ESAG4), pseudogene	0.0108431	NA	9262	22961
J∆H3.V∆	Tb927.1.490	antisense	0	0.024765	hypothetical protein	0.0259719	1	807611	8402
J∆H3.V∆	Tb927.1.1420	antisense	0.00594575	0.0915989	conserved protein, unknown function	0.0315305	169847	637765	160959
J∆H3.V∆	Tb927.1.2730	antisense	0.0141409	0.167405	hypothetical protein, conserved	0.0420501	439225	368387	7155
J∆H3.V∆	Tb927.1.2750	antisense	0.252818	1.0642	hypothetical protein, conserved	0.00975032	443489	364123	2891
J∆H3.V∆	Tb927.1.3310	antisense	0.0523956	0.350125	hypothetical protein, conserved	0.0335909	532128	275484	6414
J∆H3.V∆	Tb927.1.3860	antisense	0.00707721	0.0693658	hypothetical protein, conserved	0.047411	632184	175428	218963
J∆H3.V∆	Tb927.1.5280	antisense	0.0132286	0.077401	expression site-associated gene (ESAG, pseudogene), putative,expression site-associated gene 3 (ESAG3), pseudogene	0.0420501	NA	963201	1154
J∆H3.V∆	Tb927.2.160	antisense	0	0.01534	hypothetical protein, conserved	0.0259719	NA	6430	12144
J∆H3.V∆	Tb927.2.1460	antisense	0.0238349	0.350136	NA	0.0168852	108519	753978	2702
J∆H3.V∆	Tb927.2.1470	antisense	0	0.483245	NA	0.00954254	110680	751817	541
J∆H3.V∆	Tb927.2.4460	antisense	0	0.0205216	hypothetical protein, conserved	0.0259719	NA	486177	171358
J∆H3.V∆	Tb927.2.4510	antisense	0	0.0201951	cdc2-related kinase, putative (CRK9)	0.0259719	NA	495908	181089
J∆H3.V∆	Tb927.2.5384	antisense	0.368108	4.5224	retrotransposon hot spot protein (RHS, pseudogene), putative,retrotransposon hot spot protein (RHS), degenerate	0.00960063	793422	69075	1177
J∆H3.V∆	Tb927.2.5410	antisense	0.2846	1.30412	ABC transporter, putative,multidrug resistance protein	0.00975032	NA	662507	4507
J∆H3.V∆	Tb927.3.510	antisense	0.0884762	4.23482	hypothetical protein, conserved	0.0101197	NA	140608	688
J∆H3.V∆	Tb927.3.590	antisense	0.228615	1.64353	adenosine transporter, putative	0.00975032	NA	107229	1441
J∆H3.V∆	Tb927.3.3090	antisense	0	0.00314236	helicase, putative	0.0259719	78463	NA	164678
J∆H3.V∆	Tb927.3.5850	antisense	0.0333073	0.229996	variant surface glycoprotein (VSG, pseudogene), putative,variant surface glycoprotein, degenerate	0.0259719	NA	743478	1409
J∆H3.V∆	Tb927.4.2210	antisense	0	0.130264	hypothetical protein, conserved	0.0259719	NA	NA	269453
J∆H3.V∆	Tb927.4.3160	antisense	0	0.00677006	dihydroxyacetone phosphate acyltransferase, putative (DAT)	0.0108431	NA	NA	11816
J∆H3.V∆	Tb927.4.3670	antisense	0	0.0430239	hypothetical protein, conserved	0.0259719	351079	885537	69091
J∆H3.V∆	Tb927.4.3750	antisense	0.0338772	0.223564	receptor-type adenylate cyclase GRESAG 4, putative	0.0433238	NA	NA	5552
J∆H3.V∆	Tb927.4.3760	antisense	0	0.352057	hypothetical protein	0.016631	299871	936745	1207
J∆H3.V∆	Tb927.5.170	antisense	0.336182	1.59401	retrotransposon hot spot protein (RHS, pseudogene), putative,retrotransposon hot spot protein (RHS), degenerate	0.00112011	33357	NA	879
J∆H3.V∆	Tb927.5.470b	antisense	1.14625	10.9357	2-oxoglutarate (2OG) and Fe(II)-dependent oxygenase superfamily protein, putative	0.00975032	114871	61778	7620
J∆H3.V∆	Tb927.5.410	antisense	0.0129043	0.501917	hypothetical protein	0.00975032	55292	121357	1183
J∆H3.V∆	Tb927.5.1350	antisense	0.00921849	0.124205	hypothetical protein, conserved	0.0335909	118520	265895	5561
J∆H3.V∆	Tb927.5.1380	antisense	0.016565	0.349562	hypothetical protein	0.00975032	123171	261244	910
J∆H3.V∆	Tb927.5.3070	antisense	0.00831983	0.462349	hypothetical protein, conserved	0.0108431	252970	410712	4456
J∆H3.V∆	Tb927.5.3080	antisense	0.015412	0.709194	hypothetical protein, conserved	0.0470047	255586	408096	1840
J∆H3.V∆	Tb927.5.3100	antisense	0	0.488074	hypothetical protein	0.00532895	415591	764842	942
J∆H3.V∆	Tb927.5.3110	antisense	0	0.725533	hypothetical protein, conserved	0.00975032	414295	766138	2238
J∆H3.V∆	Tb927.5.3450	antisense	0	0.015127	hypothetical protein, conserved	0.0259719	295463	884970	121070
J∆H3.V∆	Tb927.5.3990	antisense	0.0970552	1.53658	variant surface glycoprotein (VSG, atypical), putative	0.0110498	530577	133105	2516
J∆H3.V∆	Tb927.5.4640	antisense	0.0657303	2.76123	NA	0.0103776	1	1180432	688
J∆H3.V∆	Tb927.6.210	antisense	0	0.206038	leucine-rich repeat protein (LRRP, pseudogene), putative,leucine-rich repeat protein 1 (LRRP1), degenerate	0.0323793	377394	26086	1507
J∆H3.V∆	Tb927.6.580	antisense	0.0300699	0.211629	hypothetical protein, conserved	0.0259719	233347	170133	4257
J∆H3.V∆	Tb927.6.1400	antisense	0	0.0529548	cyclophilin-type peptidyl-prolyl cis-trans isomerase, putative (PPIase)	0.0101197	NA	20180	166686
J∆H3.V∆	Tb927.6.1410	antisense	0.0337862	0.161551	hypothetical protein, conserved	0.0108431	NA	21251	167757
J∆H3.V∆	Tb927.6.1480	antisense	0	0.0132918	hypothetical protein, conserved	0.0206715	NA	36317	182823
J∆H3.V∆	Tb927.6.2470	antisense	0	0.0546814	hypothetical protein, conserved	0.0259719	735137	NA	239324
J∆H3.V∆	Tb927.6.3300	antisense	0	0.0117124	GPI alpha-mannosyltransferase I,alpha-1-4-Mannosyltransferase (MT-I) (GPI14)	0.0259719	953034	NA	21427
J∆H3.V∆	Tb927.6.3390	antisense	0	0.0120351	expression site-associated gene (ESAG, pseudogene), putative,expression site-associated gene 2 (ESAG2), frameshift	0.0259719	973082	NA	1379
J∆H3.V∆	Tb927.6.3400	antisense	0.177763	0.823816	expression site-associated gene (ESAG, pseudogene), putative,expression site-associated gene 2 (ESAG2), frameshift	0.0291075	NA	509857	688
J∆H3.V∆	Tb927.6.5210	antisense	0.0104382	0.046172	variant surface glycoprotein (VSG, pseudogene), putative,variant surface glycoprotein, frameshift	0.0259719	NA	959335	1571
J∆H3.V∆	Tb927.7.150	antisense	0.0196703	0.104652	variant surface glycoprotein (VSG, pseudogene), putative,variant surface glycoprotein, degenerate	0.0108431	NA	336907	1600
J∆H3.V∆	Tb927.7.860	antisense	0	0.00335806	hypothetical protein, conserved	0.0259719	689061	NA	149094
J∆H3.V∆	Tb927.7.3220	antisense	0.0142545	0.168827	hypothetical protein, conserved	0.0216745	478257	954139	6063
J∆H3.V∆	Tb927.7.3270	antisense	0.0123183	0.377219	hypothetical protein, conserved	0.0334681	52016	NA	7363
J∆H3.V∆	Tb927.7.3530	antisense	0	0.0117893	hypothetical protein, conserved	0.0259719	1229403	13514	76649
J∆H3.V∆	Tb927.7.6020	antisense	0.428675	3.34707	hypothetical protein	0.0259719	1270834	161562	466
J∆H3.V∆	Tb927.7.6520	antisense	0	0.123682	variant surface glycoprotein (VSG, pseudogene), putative,variant surface glycoprotein, frameshift	0.0259719	1424403	7993	7993
J∆H3.V∆	Tb927.7.6530	antisense	0.122155	0.81695	variant surface glycoprotein (VSG, pseudogene), putative,variant surface glycoprotein, degenerate	0.0378406	1427891	4505	4505
J∆H3.V∆	Tb927.7.6540	antisense	0.388493	1.56377	variant surface glycoprotein (VSG, atypical), putative	0.0101197	1430751	1645	1645
J∆H3.V∆	Tb927.7.6880	antisense	0	0.840366	hypothetical protein, conserved	0.0259719	197443	1045474	2683
J∆H3.V∆	Tb927.8.1260	antisense	0	0.00719806	hypothetical protein, conserved	0.0259719	768763	NA	264829
J∆H3.V∆	Tb927.8.1660	antisense	0.190816	2.3845	procyclin-associated gene (pseudogene), putative	0.0259719	NA	1187188	238
J∆H3.V∆	Tb927.8.1910	antisense	0	0.0115131	acetylornithine deacetylase, putative,metallo-peptidase, Clan MH, Family M18 (ArgE)	0.0259719	549484	NA	61556
J∆H3.V∆	Tb927.8.1990	antisense	0	0.135843	peroxidoxin,tryparedoxin peroxidase (TRYP2)	0.0335909	NA	1105606	159430
J∆H3.V∆	Tb927.8.3810	antisense	0	0.0197287	hypothetical protein, conserved	0.0259719	34878	NA	76910
J∆H3.V∆	Tb927.8.4160	antisense	0	0.0256777	hypothetical protein, conserved	0.0335909	171282	48511	169296
J∆H3.V∆	Tb927.8.7270	antisense	0.170321	0.755406	hypothetical protein, conserved	0.0420501	344239	145273	6165
J∆H3.V∆	Tb927.8.8340	antisense	0	0.0139057	hypothetical protein, conserved	0.0259719	225934	NA	NA
J∆H3.V∆	Tb927.9.250	antisense	0.00928013	0.164333	variant surface glycoprotein (VSG, pseudogene), putative	0.0259719	NA	693098	112105
J∆H3.V∆	Tb927.9.260	antisense	0.0165215	0.206619	expression site-associated gene (ESAG, pseudogene), putative,expression site-associated gene 3 (ESAG3), fragment	0.0275739	NA	685611	104618
J∆H3.V∆	Tb927.9.270	antisense	0.0413199	0.81106	variant surface glycoprotein (VSG, atypical), putative	0.0259719	NA	684423	103430
J∆H3.V∆	Tb927.9.280	antisense	0.26369	1.89493	transferrin-binding protein, pseudogene,transferrin-binding protein, fragment	0.0259719	NA	681292	100299
J∆H3.V∆	Tb927.9.650	antisense	0	0.988692	hypothetical protein (pseudogene)	0.0259719	NA	581666	673
J∆H3.V∆	Tb927.9.4820	antisense	0.0182746	0.539324	calcium/potassium channel (CAKC), putative	0.0381657	123002	239107	5116
J∆H3.V∆	Tb927.9.4840	antisense	0.123967	0.634947	glucose transporter (pseudogene), putative	0.0101197	126613	235496	1505
J∆H3.V∆	Tb927.9.7260	antisense	0	0.203304	hypothetical protein, conserved	0.0122164	51722	1116260	3587
J∆H3.V∆	Tb927.9.8200	antisense	0.0158242	0.15842	hypothetical protein, conserved	0.0420501	80745	53044	164338
J∆H3.V∆	Tb927.9.9290	antisense	0.0227548	0.0976806	Polyadenylate-binding protein 1 (Poly(A)-binding protein 1) (PABP 1) (PABP1)	0.0110498	86254	42436	296388
J∆H3.V∆	Tb927.9.11740	antisense	0	0.0273439	cyclophilin type peptidyl-prolyl cis-trans isomerase, putative (PPIase)	0.0259719	699810	468172	255851
J∆H3.V∆	Tb927.9.13030	antisense	0	0.0339049	QA-SNARE protein putative	0.0259719	933694	234288	21967
J∆H3.V∆	Tb927.9.13130	antisense	0	0.0936263	hypothetical protein, conserved	0.0334681	949955	218027	5706
J∆H3.V∆	Tb927.9.13510	antisense	0	0.0147877	Poly(A)-specific ribonuclease PARN-3 (parn3)	0.0259719	361147	572014	61527
J∆H3.V∆	Tb927.9.15510	antisense	0	0.029887	BARP protein (BARP)	0.0259719	127321	NA	37789
J∆H3.V∆	Tb927.9.15950	antisense	0.0356486	1.24551	NA	0.0291242	577564	21046	460
J∆H3.V∆	Tb927.10.640	antisense	0	0.0190702	arginine N-methyltransferase, type II (PRMT5)	0.00954254	NA	3694939	106239
J∆H3.V∆	Tb927.10.1020	antisense	0	0.0911351	hypothetical protein	0.0429113	NA	3589175	475
J∆H3.V∆	Tb927.10.1230	antisense	0.151866	1.86686	hypothetical protein, conserved	0.00275006	1551312	5508	55187
J∆H3.V∆	Tb927.10.1240	antisense	0.0200866	0.668804	hypothetical protein, conserved	0.047411	1550005	6815	56494
J∆H3.V∆	Tb927.10.1700	antisense	0.0102682	0.111507	hypothetical protein, conserved	0.0335909	NA	3409625	10699
J∆H3.V∆	Tb927.10.1730	antisense	0.0587318	0.310227	hypothetical protein, conserved	0.0210139	NA	3403642	4716
J∆H3.V∆	Tb927.10.3050	antisense	0.194338	2.05418	hypothetical protein	0.0101197	1087193	469627	481
J∆H3.V∆	Tb927.10.3610	antisense	0.0109468	0.680457	hypothetical protein, conserved	0.0103776	NA	2930276	3044
J∆H3.V∆	Tb927.10.3620	antisense	0.0162437	0.62361	Laminin-like protein, putative	0.0259719	NA	2928160	928
J∆H3.V∆	Tb927.10.3630	antisense	0.0719786	2.58751	hypothetical protein, conserved	0.0101197	944240	612580	652
J∆H3.V∆	Tb927.10.3640	antisense	0.129906	1.08561	hypothetical protein, conserved	0.0259719	941051	615769	3841
J∆H3.V∆	Tb927.10.4330	antisense	0.0136048	0.375172	2-oxoisovalerate dehydrogenase beta subunit, mitochondrial precursor, putative	0.0108431	NA	2739985	2618
J∆H3.V∆	Tb927.10.4340	antisense	0.780286	4.18885	hypothetical protein	0.0206715	NA	2737545	178
J∆H3.V∆	Tb927.10.5320	antisense	0	0.00603923	RNA editing endoribonuclease,RNA-editing complex protein (KREN3)	0.0259719	NA	2534973	92397
J∆H3.V∆	Tb927.10.5900	antisense	0	0.0437906	hypothetical protein, conserved	0.0335909	406622	1150198	55513
J∆H3.V∆	Tb927.10.7440	antisense	0	0.0123368	MTR4,ATP-dependent DEAD/H RNA helicase (MTR4)	0.0259719	7287	1549533	77131
J∆H3.V∆	Tb927.10.7670	antisense	0	0.106022	hypothetical protein, conserved	0.0259719	706828	40801	2334
J∆H3.V∆	Tb927.10.9530	antisense	0.0452992	1.3831	hypothetical protein, unlikely	0.0103776	282564	465065	337
J∆H3.V∆	Tb927.10.10080	antisense	0	0.053106	hypothetical protein, conserved	0.0416512	NA	1381127	25772
J∆H3.V∆	Tb927.10.10220	antisense	0	0.162924	procyclin-associated gene 2 (PAG2) protein (PAG2)	0.0179307	124055	623574	2496
J∆H3.V∆	Tb927.10.10240	antisense	0.024732	0.181597	procyclin-associated gene 1 (PAG1) protein (PAG1)	0.0317097	121570	626059	4981
J∆H3.V∆	Tb927.10.10280	antisense	0	0.00164907	microtubule-associated protein, putative	0.0259719	106455	641174	20096
J∆H3.V∆	Tb927.10.11180	antisense	0	0.0125035	Ubiquitin-like modifier-activating enzyme ATG7, putative,Autophagy-related protein 7 (ATG7)	0.0335909	571476	89011	227720
J∆H3.V∆	Tb927.10.11540	antisense	0	0.122639	40S ribosomal protein S3, putative (RPS3)	0.0259719	NA	1052941	172076
J∆H3.V∆	Tb927.10.11890	antisense	0	0.0174333	hypothetical protein, conserved	0.0259719	NA	962610	81745
J∆H3.V∆	Tb927.10.11950	antisense	0	0.0192401	hypothetical protein, conserved	0.0259719	NA	953213	72348
J∆H3.V∆	Tb927.10.12250	antisense	0.0323859	0.336514	hypothetical protein, conserved	0.0259719	NA	887667	6802
J∆H3.V∆	Tb927.10.13070	antisense	0.028137	0.477138	hypothetical protein, conserved	0.0101197	125971	534516	5262
J∆H3.V∆	Tb927.10.13090	antisense	0.0179401	0.113263	hypothetical protein, conserved	0.0351628	122626	537861	8607
J∆H3.V∆	Tb927.11.1220	antisense	0	0.00461702	hypothetical protein, conserved	0.0259719	NA	697903	112003
J∆H3.V∆	Tb927.11.1530	antisense	0	0.0201484	expression site-associated gene (ESAG) protein, putative,expression site-associated gene 3 (ESAG3) protein, putative	0.0108431	1300575	NA	2471
J∆H3.V∆	Tb927.11.2380	antisense	0.0444519	0.195066	phosphoglycerate kinase, putative	0.0259719	NA	368895	5112
J∆H3.V∆	Tb927.11.2400	antisense	0.073534	0.98085	hypothetical protein, conserved	0.015877	NA	364639	856
J∆H3.V∆	Tb927.11.2410	antisense	0.158635	0.74522	hypothetical protein, conserved	0.0474838	1076457	NA	670
J∆H3.V∆	Tb927.11.4120	antisense	0.0997305	0.904071	leucine-rich repeat protein (LRRP), putative	0.0110103	147170	1222344	1234
J∆H3.V∆	Tb927.11.4130	antisense	0.104313	0.519983	ubiquitin-like protein, putative	0.0101197	568748	NA	1973
J∆H3.V∆	Tb927.11.4140	antisense	0.0492445	0.326019	hypothetical protein, conserved	0.0110103	567872	NA	2849
J∆H3.V∆	Tb927.11.4760	antisense	0	0.222672	hypothetical protein	0.00975032	309126	1060388	871
J∆H3.V∆	Tb927.11.5620	antisense	0	0.0123119	hypothetical protein, conserved	0.0259719	531683	837831	92955
J∆H3.V∆	Tb927.11.5920	antisense	0.071344	0.402939	hypothetical protein, conserved	0.0101197	622456	747058	2182
J∆H3.V∆	Tb927.11.6570	antisense	0	0.0136808	hypothetical protein, conserved	0.0259719	23798	67436	163669
J∆H3.V∆	Tb927.11.8980	antisense	0	0.0110738	Elongation factor G 2, mitochondrial, putative (EF-G2)	0.0259719	25954	292416	109543
J∆H3.V∆	Tb927.11.9370	antisense	0.0651073	1.44982	hypothetical protein, conserved	0.0115074	133633	184737	1864
J∆H3.V∆	Tb927.11.9400	antisense	0.0750221	0.357952	hypothetical protein, conserved	0.0259719	1501044	682183	6945
J∆H3.V∆	Tb927.11.10930	antisense	0	0.0201196	delta tubulin,tubulin delta chain (TUBD1)	0.0259719	156493	42287	131305
J∆H3.V∆	Tb927.11.10990	antisense	0	0.050041	translation initiation factor 2 subunit, putative	0.0259719	180490	18290	107308
J∆H3.V∆	Tb927.11.11410	antisense	0.0120401	0.471619	trans-sialidase, putative	0.00975032	1030255	1152972	2504
J∆H3.V∆	Tb927.11.11960	antisense	1.05965	4.82711	hypothetical protein, conserved	0.03539	234537	7871	15818
J∆H3.V∆	Tb927.11.11990	antisense	1.36364	8.54734	NA	0.0101197	861641	1321586	484
J∆H3.V∆	Tb927.11.12690	antisense	0	0.179497	hypothetical protein, conserved	0.00189439	181676	266319	6601
J∆H3.V∆	Tb927.11.12710	antisense	0.173701	0.726201	variant surface glycoprotein (VSG)-related, putative	0.0206715	187013	260982	1264
J∆H3.V∆	Tb927.11.12720	antisense	0.0840459	0.644547	hypothetical protein, conserved	0.0318851	673054	1510173	2794
J∆H3.V∆	Tb927.11.12830	antisense	0	0.0256393	acyl-CoA binding protein, putative	0.0101197	647486	1535741	28362
J∆H3.V∆	Tb927.11.14040	antisense	0	0.019547	hypothetical protein, conserved	0.0259719	45017	NA	139397
J∆H3.V∆	Tb927.11.14610	antisense	0	0.0404405	procyclin-associated gene 4 (PAG4) protein, putative	0.0108431	210888	NA	1111
J∆H3.V∆	Tb927.11.15020	antisense	0	0.0153217	iron superoxide dismutase (TbSODB)	0.0259719	84092	2099135	110166
J∆H3.V∆	Tb927.11.15250	antisense	0	0.00822363	hypothetical protein, conserved	0.0335909	31122	2152105	163136
