# Supplementary material for: Base J and H3.V Regulate Transcriptional Termination in Trypanosoma brucei
Source: PLoS Genet. 2016 Jan 21;12(1):e1005762. doi: 10.1371/journal.pgen.1005762 (PMC4721952; doi:10.1371/journal.pgen.1005762)
Supplement: S7 Table — P values < 0.05 indicated by * and P values < 0.01 indicated by **. (XLSX) [file pgen.1005762.s013.xlsx]

## Sheet: Sheet1
Kruskal-Wallis One-Way Analysis of Variance Test
Distance Away from cSSR	Read Orientation with Respect to PTU	Kurskal Wallis chi-squared	P-value
1000	both	2.63816	0.450839
	sense	1.85122	0.603853
	antisense	16.0991	0.00108215	**
5000	sense	4.6723	0.1974
	antisense	164.2	2.27742e-35	**
	both	7.76074	0.0512242
10000	sense	3.2426	0.3557
	antisense	309.96	6.94245e-67	**
	both	5.46928	0.140488
Mann-Whitney U Test
Distance Away from cSSR	Read Orientation with Respect to PTU	Comparison WT to	W statistic	P-value
1000	both	H3V	1245	0.97521
		J	1114	0.349928
		both	1062	0.196077
	sense	H3V	966	0.989988
		J	874	0.434484
		both	840.5	0.289032
	antisense	H3V	905	0.382746
		J	686	0.00810758	**
		both	593	0.000686862	**
5000	both	H3V	142471	0.515908
		J	136304	0.0638398
		both	133111	0.013281	*
	sense	H3V	125920	0.5758
		J	121650	0.1399
		both	119500	0.05297
	antisense	H3V	94869	0.0003588	**
		J	75770	2.12554e-16	**
		both	62885	1.10502e-29	**
10000	both	H3V	427586	0.617362
		J	415504	0.123219
		both	409377	0.0385061	*
	sense	H3V	391410	0.6687
		J	382660	0.2166
		both	378850	0.1127
	antisense	H3V	282510	2.077e-07	**
		J	227040	1.49694e-28	**
		both	182480	6.18678e-56	**
