# Supplementary material for: Base J and H3.V Regulate Transcriptional Termination in Trypanosoma brucei
Source: PLoS Genet. 2016 Jan 21;12(1):e1005762. doi: 10.1371/journal.pgen.1005762 (PMC4721952; doi:10.1371/journal.pgen.1005762)
Supplement: S1 Data — (XLSX) [file pgen.1005762.s016.xlsx]

## Sheet: annotated_VSG_raw_counts.csv
VSG Type	WT.1	WT.2	WT.3	J∆.1	J∆.2	J∆.3	H3.V∆.1	H3.V∆.2	H3.V∆.3	J∆H3.V∆.1	J∆H3.V∆.2	J∆H3.V∆.3
BES1	1193679	1155037	1179731	1215532	1168095	1031140	1301397	1209732	1261851	1039811	1236631	1271473
BES2	16	18	19	13	12	10	54	64	52	45	77	76
BES3	24	20	18	15	15	18	70	58	62	50	151	126
BES4	4	2	5	4	2	5	6	20	16	15	11	14
BES5	38	37	44	13	12	12	204	158	195	70	119	108
BES7	15	13	16	5	8	6	48	64	54	38	90	159
BES8	135	151	137	160	176	169	1051	953	901	857	733	1263
BES10	14	6	14	18	21	20	371	314	352	360	1268	1191
BES11	3	3	0	6	3	6	7	9	16	4	15	15
BES12	35	43	45	28	38	32	783	787	841	696	2466	1708
BES13	11	13	17	4	13	5	119	112	105	83	342	202
BES14	0	0	0	0	0	0	5	1	2	7	22	22
BES15	30	13	37	14	9	6	64	61	73	34	61	95
BES17	20	12	16	7	3	9	49	54	54	28	26	39
metacyclic_promoter	28	21	32	18	21	17	226	213	250	712	353	363
metacyclic_promoter	29	37	42	47	27	35	264	242	287	522	373	356
metacyclic_promoter	100	92	109	99	117	87	460	439	405	942	586	703
metacyclic_promoter	6	6	8	3	4	4	2	4	8	3	8	3
metacyclic_promoter	0	2	1	0	0	0	7	2	8	12	5	5
metacyclic_promoter	55	48	55	64	58	71	230	206	199	335	190	253
minichromosome	22	30	26	50	50	62	47	37	43	102	80	97
minichromosome	4	4	2	3	3	1	1	3	0	6	2	5
minichromosome	0	1	1	2	3	0	4	1	2	3	3	5
minichromosome	249	255	271	296	251	237	279	239	289	242	244	260
minichromosome	2	3	1	2	4	5	4	1	1	0	0	1
minichromosome	3	2	2	4	0	3	3	1	2	6	5	1
minichromosome	1	0	0	0	0	1	0	1	2	1	2	3
minichromosome	0	1	0	1	0	0	1	3	0	2	0	0
minichromosome	2	2	0	2	0	0	0	1	3	1	4	2
minichromosome	10	8	7	7	15	6	13	9	12	7	7	9
minichromosome	2	3	1	3	1	1	2	0	3	0	2	7
minichromosome	1	1	1	0	1	1	0	0	1	0	0	0
minichromosome	0	0	0	0	1	0	2	0	1	0	2	5
minichromosome	0	0	0	0	0	1	0	1	0	0	0	2
minichromosome	23	22	22	31	24	36	25	26	19	29	26	14
minichromosome	1	0	0	1	0	0	0	0	0	1	0	0
minichromosome	1	0	1	0	0	1	0	1	0	2	2	6
minichromosome	0	2	1	3	0	0	2	2	2	3	2	34
minichromosome	0	2	0	0	2	0	0	1	0	0	0	1
minichromosome	1	0	1	0	0	0	0	0	2	0	2	0
minichromosome	2	2	0	1	2	1	1	2	3	5	1	4
minichromosome	0	0	3	0	1	0	0	0	0	1	2	1
minichromosome	0	0	0	0	0	1	0	0	0	1	0	0
minichromosome	1	2	2	1	0	2	2	1	1	4	1	4
minichromosome	1	0	0	1	0	0	0	0	2	5	6	9
minichromosome	6	6	4	7	6	11	5	8	3	5	9	9
minichromosome	2	1	0	0	0	1	1	1	1	1	2	4
minichromosome	0	2	1	0	1	1	1	2	1	3	2	1
minichromosome	2	0	0	10	4	3	1	2	1	3	1	5
minichromosome	0	0	0	0	0	0	0	1	0	0	0	1
minichromosome	3	2	1	0	1	1	25	17	16	17	50	35
minichromosome	0	0	0	0	0	0	1	0	1	1	1	1
minichromosome	0	3	1	1	1	1	0	1	0	7	15	9
minichromosome	1	2	1	2	1	2	1	2	0	5	8	10
minichromosome	0	1	3	0	1	1	2	2	2	8	2	10
minichromosome	0	0	0	0	0	0	0	0	1	0	1	1
minichromosome	3	1	2	1	3	5	3	2	0	5	4	5
minichromosome	1	0	1	1	0	1	0	4	1	3	0	1
minichromosome	2	3	6	3	2	2	1	4	5	4	15	8
minichromosome	2	2	0	1	1	2	0	2	2	2	2	3
minichromosome	0	1	0	0	0	0	0	0	0	0	0	0
minichromosome	1	0	0	1	1	1	2	1	1	2	2	4
minichromosome	0	0	1	1	0	1	0	2	2	2	3	1
minichromosome	0	0	0	1	0	0	0	1	0	0	0	0
minichromosome	0	0	1	0	0	1	2	0	0	0	1	1
minichromosome	1	1	0	1	0	0	0	0	0	1	2	1
minichromosome	0	1	0	1	2	2	2	1	1	1	0	0
minichromosome	0	1	2	1	0	1	1	4	2	1	0	6
minichromosome	1	0	0	0	0	0	0	0	2	2	0	2
minichromosome	1	0	0	0	1	0	1	0	1	0	0	2
minichromosome	2	5	5	7	3	7	16	10	14	9	12	11
minichromosome	0	0	2	0	0	0	0	0	0	0	0	3
minichromosome	60	65	60	84	64	76	63	82	65	62	63	65
minichromosome	1	0	0	0	0	1	1	0	0	0	1	0
other	0	4	1	0	2	0	0	1	2	4	2	4
other	0	1	2	1	1	0	0	0	0	1	0	0
other	1	0	0	0	3	0	1	1	1	0	1	3
other	0	0	1	0	0	0	0	0	0	1	0	1
other	2	0	1	0	0	1	1	2	0	0	1	1
other	0	0	1	0	0	0	0	0	1	1	1	0
other	2	0	0	0	0	0	0	0	1	0	0	0
other	3	4	6	4	5	5	4	5	6	5	5	4
other	0	0	0	0	1	0	0	0	0	4	1	2
other	2113	1983	1986	2253	1972	2021	1892	1885	1825	1957	2006	2228
other	0	2	0	0	0	0	0	0	0	3	0	1
other	0	0	2	0	0	0	0	0	0	1	0	1
other	0	0	0	0	0	1	1	0	0	0	0	0
other	86	80	67	70	60	64	78	80	87	63	71	76
other	0	0	0	1	0	0	0	1	0	0	0	0
other	3	0	0	0	0	1	0	0	0	0	1	0
other	0	0	0	3	1	0	0	0	1	0	0	0
other	0	0	1	0	0	1	0	1	0	1	1	1
other	0	0	0	0	0	0	0	1	0	2	1	0
other	0	0	0	0	0	0	1	0	0	0	0	0
other	1	1	0	3	3	5	13	7	13	19	12	21
other	1	0	0	0	0	0	0	0	0	0	0	0
other	0	0	0	1	1	0	1	0	0	0	1	1
other	0	0	0	0	0	1	0	0	0	1	0	0
other	0	0	0	0	0	0	0	0	0	1	0	0
other	2	0	1	3	0	1	1	2	4	5	5	5
other	2	0	1	0	0	0	0	0	0	0	0	1
other	2	3	4	6	4	6	2	3	3	4	4	8
other	1	5	3	4	2	2	1	1	2	0	5	4
other	0	0	1	2	0	1	0	2	1	3	1	2
other	0	1	1	0	1	0	0	1	0	0	0	0
other	1	0	0	0	0	0	1	0	0	1	0	0
other	0	0	0	0	0	0	1	1	0	1	0	0
other	0	0	0	2	1	0	2	4	2	9	4	11
other	34	40	47	46	56	46	46	52	53	49	59	50
other	1	2	2	1	4	2	3	0	1	2	0	1
other	0	0	0	1	0	0	1	0	0	1	0	1
other	0	0	2	0	0	0	0	1	1	0	0	0
other	25	15	13	27	28	17	149	113	109	129	115	241
other	1	0	2	0	1	2	0	1	0	0	1	2
other	2	0	2	0	0	1	0	2	0	1	3	1
other	0	1	1	1	0	0	1	1	0	0	1	1
other	1	1	0	0	0	0	1	0	0	1	0	0
other	1	0	0	0	0	0	0	0	0	0	0	2
other	1	0	0	1	0	0	0	0	0	0	0	0
other	0	0	0	1	0	0	1	0	0	0	0	1
other	1	0	2	0	0	0	0	0	0	0	0	0
other	0	0	2	0	1	0	2	3	1	1	0	1
other	0	0	0	0	0	0	1	0	0	1	0	1
other	0	0	0	1	0	0	0	0	0	0	0	0
other	1	0	0	1	1	1	0	3	0	1	0	0
other	1	0	1	2	3	0	0	0	0	2	0	0
other	0	0	0	1	1	1	0	0	0	0	0	0
other	0	0	0	0	1	0	1	1	1	0	0	0
other	2	0	3	1	0	3	0	4	0	3	1	0
other	2	0	0	0	0	0	0	1	0	1	1	1
other	0	1	1	1	0	1	0	0	0	0	0	0
other	0	0	0	0	0	1	0	0	0	0	0	0
other	0	0	0	0	0	0	0	0	0	0	0	1
other	1	0	0	0	0	0	1	1	2	1	1	1
other	0	0	1	0	0	0	1	0	0	0	0	0
other	1	1	2	2	3	1	0	3	2	1	0	0
other	0	1	0	0	0	0	1	0	0	0	0	0
other	1	0	0	3	1	1	0	0	0	0	2	0
other	3	3	1	0	1	1	1	1	1	1	0	2
other	0	0	0	1	0	1	1	0	1	1	3	0
other	0	0	0	0	0	0	0	2	1	0	0	0
other	0	0	1	0	0	0	0	0	0	0	0	0
other	1	0	0	0	0	0	0	3	1	2	1	2
other	1	0	0	0	0	0	0	0	0	1	0	0
other	0	0	0	0	0	0	1	0	1	1	0	0
other	4	3	4	3	3	2	5	6	4	4	2	4
other	3	5	5	2	4	4	7	4	5	2	2	5
other	1	0	0	0	0	0	0	2	0	1	0	1
other	0	0	0	0	0	0	0	0	0	1	0	0
other	0	1	0	0	0	0	1	1	0	0	1	0
other	0	0	0	0	1	0	0	1	0	1	0	1
other	0	0	1	0	1	0	2	1	0	0	0	0
other	1	0	0	2	0	0	1	0	0	2	0	1
other	1	2	4	5	4	4	2	4	5	3	2	4
other	0	0	0	0	0	0	0	0	2	1	0	0
other	1	2	0	0	1	2	1	2	1	4	1	0
other	0	1	1	0	0	0	1	2	0	2	0	0
other	0	1	0	1	0	3	1	1	0	1	0	1
other	1	0	2	1	4	2	3	0	2	0	2	0
other	0	1	0	1	0	2	0	1	2	4	3	2
other	0	0	0	0	0	0	0	0	0	1	0	0
other	1	1	0	0	0	0	0	0	0	0	0	0
other	0	1	0	0	0	0	0	0	1	1	0	0
other	0	0	0	1	1	1	1	2	0	0	1	0
other	0	0	0	2	0	2	0	1	0	0	0	1
other	3	3	2	7	7	6	2	1	5	243	713	1113
other	0	0	0	0	1	0	0	1	1	3	4	3
other	0	0	3	0	0	0	0	0	0	1	1	0
other	0	0	0	0	1	1	0	0	0	0	0	0
other	1	0	1	1	1	1	0	1	0	2	0	0
other	0	0	0	0	1	0	2	0	1	1	0	1
other	2	2	0	1	2	1	1	3	2	1	5	0
other	0	0	3	1	0	1	1	1	0	0	0	0
other	0	0	0	0	1	0	0	0	0	0	0	0
other	1	1	0	0	0	0	2	3	1	3	2	2
other	0	1	1	2	0	1	1	0	0	2	0	1
other	0	1	0	0	0	0	0	2	0	4	0	0
other	159	140	157	189	198	205	197	198	205	208	235	280
other	0	0	1	0	0	2	1	2	0	0	0	0
other	0	1	0	0	1	0	1	0	1	1	3	1
other	0	0	0	1	0	0	0	0	1	7	9	20
other	3	0	0	0	0	0	1	0	0	0	1	2
other	0	0	0	0	0	0	0	0	0	0	1	0
other	1	2	2	0	0	0	4	3	1	2	1	4
other	0	1	0	1	1	1	4	0	4	11	3	4
other	0	0	1	0	0	0	0	0	0	0	0	0
other	0	0	0	0	2	1	0	0	1	0	1	0
other	0	0	0	1	0	1	0	0	1	0	0	0
other	0	0	1	0	0	0	0	0	0	0	0	0
other	0	0	1	1	0	1	0	0	0	0	0	0
other	2	1	3	3	1	3	2	5	4	3	1	0
other	0	1	0	0	0	0	0	0	0	0	0	0
other	0	0	1	0	0	0	0	0	0	1	0	0
other	0	0	0	0	0	0	0	0	0	1	0	0
other	0	0	0	1	0	1	0	0	0	1	0	0
other	0	0	1	0	0	0	0	2	0	1	0	0
other	1	0	0	0	1	0	0	0	2	1	0	0
other	20	17	12	16	16	13	75	68	47	62	56	102
other	0	0	0	0	0	0	1	0	0	0	0	0
other	0	0	0	1	1	0	0	0	0	0	0	0
other	0	1	1	0	1	1	0	0	2	0	1	0
other	0	0	0	0	0	0	1	0	0	0	0	0
other	0	1	0	0	0	1	0	0	0	0	0	1
other	0	0	0	1	0	1	0	1	1	1	0	2
other	0	0	0	0	0	0	0	0	0	0	0	1
other	0	1	0	0	0	0	0	0	0	0	1	0
other	0	0	2	1	0	0	0	0	0	0	1	0
other	1	0	1	0	1	0	0	1	3	0	0	0
other	12	4	12	2	2	0	3	3	4	4	4	1
other	0	1	1	0	1	1	1	0	0	1	1	0
other	0	0	0	0	0	0	0	1	1	0	0	0
other	0	0	0	0	0	0	0	0	1	1	0	0
other	0	0	0	2	0	0	1	0	0	0	1	0
other	2	1	0	4	4	2	2	2	4	3	3	2
other	7	3	5	5	13	6	20	23	17	42	21	27
other	0	0	2	4	2	2	4	1	2	2	1	1
other	0	0	1	1	0	0	0	1	0	0	1	0
other	0	1	0	1	0	0	0	0	0	0	0	0
other	0	0	0	1	1	0	0	1	0	1	0	0
other	1	1	3	1	2	1	0	1	0	1	3	2
other	0	0	0	0	0	0	0	1	0	0	0	0
other	0	0	0	0	0	0	0	0	1	0	1	0
other	10	3	8	13	26	9	10	7	7	23	32	20
other	0	0	0	1	0	0	1	0	0	0	1	3
other	0	0	0	0	0	0	0	0	0	0	0	1
other	0	0	0	0	1	0	0	0	0	0	0	0
other	3	3	2	0	0	2	3	3	3	3	2	1
other	1	0	2	0	0	2	0	2	3	2	0	1
other	0	1	0	0	0	1	0	0	0	0	2	0
other	0	1	0	0	2	0	0	0	1	2	1	1
other	0	0	0	0	0	1	0	0	0	0	0	0
other	0	0	0	1	0	0	0	0	0	0	1	0
other	355	334	328	380	350	314	373	353	332	336	401	382
other	0	0	0	0	0	0	0	0	0	1	0	0
other	3	1	0	1	2	1	0	1	1	3	0	2
other	3	1	0	3	2	2	0	1	1	1	2	2
other	0	0	2	1	0	1	0	0	0	1	1	0
other	0	0	0	0	0	0	0	0	1	0	0	0
other	2	0	0	0	0	0	1	0	1	0	0	1
other	0	0	0	0	0	0	0	0	0	0	1	0
other	0	0	0	0	0	0	0	0	0	0	1	0
other	1	0	0	1	2	0	2	0	1	1	1	0
other	0	1	0	1	0	0	3	1	0	1	3	0
other	0	1	0	1	0	1	1	0	0	0	0	0
other	1	1	0	1	1	0	2	3	0	9	3	13
other	0	2	1	0	0	0	0	0	0	1	0	0
other	3	0	1	2	1	3	2	1	2	1	1	0
other	1	0	0	0	1	0	0	1	3	1	1	0
other	1	1	1	0	1	1	0	0	0	0	1	0
other	1	2	0	1	0	1	1	2	1	0	0	0
other	0	0	0	0	0	1	0	0	0	3	3	1
other	0	1	1	1	1	3	0	0	0	0	0	3
other	1	0	0	1	1	1	0	0	0	3	0	2
other	1	1	1	1	0	0	0	0	0	0	1	0
other	2	2	0	3	0	1	0	3	1	0	0	1
other	21	19	14	2	0	0	3	1	1	0	7	3
other	1	1	0	0	0	0	0	0	0	0	0	0
other	0	0	2	1	0	1	1	1	0	0	0	0
other	2	3	0	1	0	1	5	2	1	6	3	3
other	0	0	0	0	0	0	2	0	0	3	1	1
other	0	0	0	2	0	1	0	0	1	1	0	0
other	0	1	0	1	2	0	0	0	1	3	2	0
other	0	0	0	0	1	0	1	0	0	0	0	1
other	0	0	0	0	0	1	0	1	0	0	1	0
other	0	0	0	1	0	1	0	1	1	1	0	0
other	0	0	0	0	1	0	1	0	0	1	0	1
other	0	0	2	0	1	1	1	1	0	1	2	2
other	346	408	429	413	412	397	386	392	357	323	373	401
other	1	2	0	2	0	0	0	0	0	0	0	0
other	12	12	9	13	11	3	8	5	5	5	8	6
other	1	2	1	0	0	0	0	0	0	0	0	0
other	0	1	1	0	2	2	3	3	0	5	4	3
other	0	1	1	1	0	0	0	1	1	0	1	0
other	0	0	0	1	0	1	1	0	0	0	0	0
other	2	1	4	1	2	3	2	2	2	3	3	4
other	0	0	0	0	1	0	0	0	0	1	0	1
other	0	1	1	0	0	1	0	1	0	0	1	0
other	0	0	0	1	0	2	1	0	0	1	0	0
other	0	0	1	0	1	1	1	0	0	1	0	0
other	2	1	4	1	0	5	1	1	0	1	0	1
other	1	1	0	0	2	1	0	2	0	1	1	0
other	0	0	0	0	0	0	0	0	0	0	1	1
other	0	0	2	4	2	0	2	0	3	3	4	1
other	0	0	0	0	0	0	0	1	0	0	0	1
other	0	1	0	1	1	2	1	3	0	1	1	2
other	2	3	1	0	2	0	0	1	2	0	0	0
other	0	0	0	0	1	0	0	0	0	2	0	0
other	1	2	1	0	1	0	0	1	0	0	0	1
other	0	0	0	1	0	0	1	0	1	0	0	0
other	0	0	0	2	0	0	0	0	0	3	1	0
other	0	1	0	0	0	3	0	0	0	1	0	0
other	11	5	7	5	4	9	10	9	10	8	5	7
other	0	0	3	0	1	0	1	1	0	4	0	0
other	23	14	29	27	29	24	252	293	232	169	168	267
other	0	0	1	0	0	1	1	0	1	4	0	2
other	0	0	0	0	1	0	0	2	0	2	0	1
other	3	0	2	4	0	1	1	6	1	1	3	1
other	3	0	2	1	0	0	0	0	2	2	1	1
other	2	2	0	1	0	1	1	5	1	1	0	0
other	1	0	0	1	1	1	1	1	1	5	1	2
other	1	0	0	0	0	0	0	0	0	4	0	1
other	0	0	0	1	0	0	0	1	0	0	0	1
other	2	3	1	2	0	1	1	1	2	3	2	2
other	1	0	0	0	0	0	0	0	0	0	0	0
other	0	0	0	0	0	0	0	0	0	1	0	0
other	0	0	0	0	1	1	2	0	0	1	2	1
other	0	0	0	0	0	1	0	0	1	0	0	0
other	0	0	0	0	0	1	0	0	0	0	0	0
other	0	0	0	0	1	0	0	0	0	0	0	0
other	5	2	3	4	1	0	3	1	3	2	3	4
other	4	0	2	1	2	3	1	1	2	4	7	6
other	0	1	0	0	0	0	0	1	0	1	0	0
other	1	1	0	1	2	2	0	1	1	1	1	2
other	7	5	5	4	5	5	4	4	7	8	7	4
other	3	0	1	1	2	4	1	3	2	1	2	1
other	0	0	1	2	0	0	1	1	1	0	1	1
other	21	18	14	26	18	30	21	26	26	19	23	24
other	1	1	3	2	1	1	4	1	1	1	3	1
other	0	1	0	0	0	0	0	0	0	0	0	1
other	938	952	958	1046	995	992	917	930	990	985	1018	962
other	0	3	2	0	2	1	3	1	1	6	3	6
other	0	1	1	0	2	3	1	1	0	0	0	0
other	18	22	20	29	28	18	19	22	18	21	31	19
other	1	0	0	0	0	0	0	0	0	1	0	0
other	0	2	0	0	0	0	0	0	0	4	0	1
other	0	0	1	0	0	0	0	0	0	0	0	0
other	0	1	0	0	0	0	0	0	2	0	0	0
other	1	0	0	0	1	0	0	3	0	2	0	1
other	0	1	1	2	0	1	2	1	4	1	1	1
other	1	0	0	0	0	0	0	0	0	1	0	0
other	2	0	2	1	1	2	1	1	1	2	0	0
other	1145	1040	1088	1237	1135	1118	1255	1135	1136	1221	1445	1451
other	0	2	2	2	0	0	3	1	2	4	0	2
other	0	0	0	0	0	0	0	0	0	0	1	0
other	1	2	2	0	1	0	0	2	1	2	2	1
other	0	0	0	1	0	0	1	0	0	0	0	0
other	0	0	0	0	0	1	1	0	0	0	0	0
other	2	3	0	2	0	0	0	0	0	1	0	1
other	0	0	0	1	1	1	0	0	0	1	2	1
other	7	11	10	8	8	9	5	10	6	9	10	11
other	2	0	0	0	0	0	0	0	0	0	0	0
other	0	0	0	0	0	0	1	0	1	0	0	0
other	0	0	0	0	0	0	0	0	0	0	0	4
other	0	0	1	0	0	0	0	0	0	1	1	1
other	0	0	0	2	0	1	1	0	0	0	1	0
other	0	0	0	0	0	0	0	0	0	1	0	0
other	0	0	0	0	0	0	0	0	1	1	0	3
other	1	1	0	0	0	1	2	1	0	2	2	2
other	1	0	1	1	2	1	1	3	1	43	116	255
other	0	0	0	0	0	0	0	0	0	0	0	2
other	0	0	0	0	1	0	0	0	0	0	0	1
other	25	37	29	32	42	24	29	25	29	26	25	35
other	0	0	0	0	1	1	0	0	0	0	0	1
other	0	0	0	1	0	0	0	0	0	1	0	0
other	0	0	1	0	0	0	2	0	0	0	1	1
other	0	1	0	1	1	0	0	0	0	2	0	2
other	1	0	0	0	0	0	0	1	0	0	0	0
other	2	2	1	3	3	5	2	1	4	4	1	2
other	0	0	0	0	0	0	3	0	0	1	0	0
other	0	0	1	0	1	1	1	0	0	1	1	2
other	0	1	0	0	1	0	0	0	1	0	0	0
other	1	0	1	0	1	0	1	1	0	0	0	0
other	0	0	0	1	0	0	1	1	0	1	0	1
other	496	510	540	546	562	483	566	613	627	506	626	743
other	0	0	1	1	0	0	0	0	0	0	0	0
other	1	0	0	0	0	0	0	0	0	2	0	0
other	0	1	0	1	0	0	0	0	1	3	1	1
other	0	0	0	0	0	0	0	0	0	1	0	0
other	0	0	1	0	0	0	0	0	1	0	1	0
other	0	0	0	0	0	0	0	0	0	3	1	0
other	1	0	0	0	0	0	0	1	0	3	1	0
other	36	50	38	44	39	47	40	42	45	43	50	39
other	0	0	1	1	1	1	1	0	0	0	4	0
other	0	1	0	3	0	0	0	1	1	0	1	1
other	0	0	0	1	2	0	0	0	1	0	0	1
other	0	0	0	0	1	1	0	0	0	0	0	0
other	0	0	0	0	0	0	0	0	0	3	0	1
other	0	1	0	0	0	2	0	0	2	0	1	0
other	0	0	0	0	0	0	0	0	1	0	0	0
other	0	1	0	1	0	0	0	0	0	2	0	0
other	1	1	2	4	1	4	1	1	1	8	4	2
other	1	1	0	1	0	1	0	0	0	1	0	0
other	0	3	1	3	0	2	0	0	1	1	0	1
other	1	2	0	0	2	0	0	0	1	1	0	2
other	0	1	0	1	1	0	0	0	0	1	0	1
other	0	0	0	0	0	0	0	0	0	0	0	1
other	0	1	0	0	1	0	0	1	0	2	0	1
other	0	0	0	0	0	1	1	0	0	1	0	0
other	0	1	0	0	0	0	0	0	0	0	0	0
other	0	0	0	0	0	0	0	0	0	3	0	0
other	0	0	0	0	0	0	0	0	0	2	2	0
other	4	2	1	0	0	1	1	1	0	1	0	1
other	0	0	4	0	1	1	1	3	0	2	0	1
other	1	0	0	0	1	0	0	0	0	0	0	1
other	2	0	0	0	0	1	0	0	0	0	2	0
other	0	0	0	1	0	0	0	0	0	1	0	0
other	0	0	0	0	0	2	0	0	0	1	0	1
other	0	0	0	0	0	0	0	1	1	1	1	1
other	1	0	0	0	0	0	0	0	1	0	1	0
other	0	0	2	0	0	0	0	2	0	0	0	1
other	0	0	0	0	0	0	0	1	0	1	1	0
other	0	0	0	0	0	0	0	0	0	0	1	2
other	4	7	10	3	5	7	2	9	6	1	6	6
other	0	0	0	0	0	0	1	0	1	1	0	0
other	1	0	0	0	0	0	0	0	1	2	0	1
other	14	3	11	15	7	4	54	57	46	45	35	55
other	2	3	6	0	2	0	0	2	1	2	1	0
other	0	0	0	0	0	0	0	0	0	1	0	0
other	1	0	0	1	1	2	1	0	0	0	0	0
other	1	0	1	0	0	0	1	0	0	0	0	0
other	0	0	0	1	0	0	1	0	2	1	0	1
other	0	0	1	0	0	1	1	1	0	1	0	1
other	1	0	0	0	0	0	0	1	0	0	0	0
other	0	0	0	0	0	1	0	0	0	0	0	0
other	7	7	10	6	8	4	6	9	7	8	9	11
other	0	0	0	1	1	0	0	0	0	0	0	0
other	0	0	1	0	0	1	0	0	0	0	0	0
other	0	0	0	1	0	0	0	0	1	1	0	1
other	0	5	1	2	2	0	2	0	2	1	0	5
other	0	3	0	1	1	2	1	0	2	1	0	0
other	0	0	0	0	0	0	0	0	0	0	0	1
other	0	0	0	0	0	0	1	0	0	0	2	1
other	1	7	3	9	8	5	15	14	11	21	11	15
other	0	0	0	0	2	0	0	0	0	0	1	0
other	0	0	0	1	1	0	0	0	0	2	0	0
other	0	2	1	0	0	1	3	1	0	6	1	0
other	1	0	0	1	0	0	1	0	0	1	0	0
other	0	2	0	0	0	0	2	1	0	1	0	2
other	0	0	0	2	0	0	1	0	0	0	0	0
other	2	0	0	0	0	1	2	3	3	2	1	1
other	1	0	0	0	0	0	0	0	0	0	0	2
other	1	1	2	0	1	1	1	0	1	0	2	0
other	0	0	0	0	0	0	0	1	0	1	0	2
other	1	0	0	1	0	1	0	1	1	0	0	0
other	2827	2755	2674	2955	2876	2458	2752	2594	2711	2254	2956	3095
other	0	0	0	0	0	0	0	1	0	1	1	0
other	0	0	0	0	0	0	1	0	1	0	1	0
other	0	0	0	1	1	0	0	0	0	2	0	0
other	0	0	0	1	0	0	1	0	0	1	0	0
other	0	0	1	0	0	0	1	0	1	0	0	0
other	0	1	0	0	1	0	1	0	0	0	2	0
other	0	0	0	1	1	0	0	1	0	0	1	0
other	1	0	1	1	1	3	3	2	1	2	1	1
other	1	1	1	1	0	2	1	0	1	5	1	4
other	0	1	0	0	0	0	1	0	1	2	1	1
other	3	0	1	1	2	1	3	1	1	1	1	0
other	0	0	0	0	0	0	0	1	0	0	0	0
other	0	1	0	0	0	0	0	0	0	1	0	0
other	1	1	1	0	0	0	0	0	1	1	0	0
other	0	2	1	0	3	1	3	1	2	3	2	0
other	0	0	0	2	1	1	0	1	1	1	0	1
other	0	0	0	0	0	0	0	0	0	1	0	0
other	0	0	1	1	0	0	0	0	1	0	0	0
other	1	1	0	1	0	1	2	2	0	1	1	0
other	0	1	0	1	1	1	1	0	0	0	1	0
other	3	7	1	3	5	4	8	1	6	3	11	6
other	0	0	0	0	0	0	0	0	0	1	0	0
other	0	0	0	0	0	0	0	1	0	0	0	0
other	0	0	0	1	1	2	0	0	0	0	0	0
other	0	0	1	0	0	1	0	1	1	2	0	0
other	0	1	1	1	0	1	0	0	0	0	0	2
other	1	5	4	3	2	4	2	2	5	2	3	6
other	0	0	0	1	0	1	0	0	0	0	0	0
other	1	0	0	0	0	0	0	1	1	1	1	0
other	1	1	0	1	0	1	0	0	1	2	0	0
other	0	1	0	0	0	0	0	0	1	0	1	0
other	0	0	0	1	0	0	1	0	0	3	1	1
other	1	0	0	0	1	1	0	0	0	1	0	0
other	0	0	0	0	0	0	0	0	0	1	1	0
other	0	1	0	0	1	0	0	0	2	1	0	1
other	0	1	0	1	0	0	0	0	0	0	0	0
other	0	0	0	0	0	0	0	0	0	0	0	1
other	0	0	0	0	0	0	0	1	0	0	0	0
other	0	0	0	0	0	0	0	0	0	0	1	0
other	0	0	1	0	0	0	0	0	0	1	0	0
other	0	0	0	1	1	0	1	0	1	0	0	1
other	0	1	0	1	0	0	0	1	2	5	2	1
other	0	0	0	0	0	0	0	0	0	2	1	0
other	0	0	0	1	0	0	0	0	0	0	0	1
other	0	0	0	1	1	1	0	0	0	1	1	1
other	0	0	0	1	2	1	1	0	2	1	0	0
other	0	0	1	1	1	0	0	0	0	0	0	0
other	0	0	0	0	0	0	0	1	0	0	0	0
other	0	0	0	0	0	0	0	0	2	1	1	0
other	0	0	0	1	0	0	1	0	1	0	0	0
other	1	2	1	1	2	2	4	3	2	3	2	3
other	0	0	0	0	1	0	1	0	0	0	0	0
other	0	0	0	0	1	0	0	0	0	1	1	0
other	0	0	1	0	0	1	1	0	0	0	1	0
other	0	0	0	0	0	1	0	1	1	2	0	0
other	0	1	0	0	2	2	0	0	3	3	1	2
other	1	0	0	1	0	0	0	1	1	1	1	0
other	1	4	4	2	2	5	2	3	0	7	2	3
other	0	0	0	0	0	0	1	0	0	1	0	0
other	0	1	0	0	0	3	0	0	1	1	0	2
other	0	0	0	0	0	0	0	1	0	1	1	0
other	1	4	3	4	1	2	1	2	1	6	2	0
other	0	1	0	0	1	1	0	1	0	0	0	0
other	0	0	0	1	1	0	0	0	0	0	0	0
other	1	0	2	0	0	0	0	1	0	0	0	0
other	0	1	0	1	1	0	1	1	0	0	0	1
other	60	49	48	58	50	60	49	49	50	43	62	49
other	0	0	1	0	0	1	1	1	1	3	0	0
other	0	1	0	0	0	1	0	0	1	1	0	0
other	3	1	1	7	1	2	2	9	5	26	43	90
other	1	0	2	5	1	5	2	7	0	1	3	1
other	0	1	3	3	3	3	1	3	3	6	5	8
other	0	0	0	0	0	0	0	0	2	2	2	0
other	1	0	0	2	0	0	1	0	0	0	1	0
other	79	121	57	60	60	80	61	67	79	188	59	178
other	0	0	0	0	0	0	0	0	0	0	0	1
other	0	0	0	1	0	1	0	0	0	0	0	0
other	0	0	0	0	1	0	1	0	1	0	0	0
other	0	0	0	0	0	1	0	0	0	0	0	0
other	0	1	1	0	0	1	0	1	0	0	0	0
other	0	0	0	0	0	0	0	1	0	0	0	0
other	0	0	0	0	0	0	0	0	1	0	0	0
other	0	0	1	0	2	1	1	0	0	0	0	1
other	0	2	1	0	2	1	13	14	4	14	8	11
other	29	33	25	6	8	4	41	47	46	28	25	44
other	0	1	0	1	0	0	0	1	0	0	0	1
other	0	0	0	0	0	0	0	0	0	2	0	0
other	0	0	0	0	0	2	1	0	1	1	0	0
other	0	0	0	0	0	1	0	0	0	1	0	0
other	1	0	0	1	2	0	0	0	0	0	0	2
other	3	6	5	3	6	6	5	4	5	2	4	6
other	1	0	1	0	1	2	2	0	0	1	0	0
other	0	0	0	0	0	0	0	0	1	0	1	1
other	0	0	0	0	0	0	1	0	0	2	0	1
other	1	2	6	2	1	2	6	8	9	8	7	17
other	0	0	0	0	0	0	0	0	0	0	1	0
other	1	2	2	2	1	1	1	0	4	1	3	0
other	0	0	0	1	0	0	0	0	0	0	0	0
other	0	0	0	1	0	0	0	0	0	0	0	1
other	1	0	2	1	0	2	0	1	0	2	2	2
other	0	0	1	2	0	1	0	0	0	1	0	0
other	0	1	1	1	0	0	0	0	2	1	0	0
other	5	8	3	8	3	3	9	8	2	6	11	5
other	0	0	0	0	0	0	0	0	0	2	0	0
other	0	0	0	1	0	0	0	0	0	1	0	0
other	0	0	0	1	0	0	0	1	0	1	0	0
other	1	1	0	0	0	1	1	0	1	4	3	0
other	0	0	0	0	0	1	0	0	0	0	0	0
other	0	0	0	0	1	0	1	0	0	1	0	0
other	0	1	0	1	0	0	1	0	0	2	0	1
other	0	0	0	0	1	1	1	1	2	1	2	5
other	0	0	1	1	0	0	0	0	0	0	0	0
other	0	1	0	0	1	1	0	0	0	0	0	0
other	1	0	1	0	0	1	0	0	0	0	0	0
other	1	0	1	0	0	1	0	0	2	4	1	1
other	0	0	0	0	0	0	0	1	0	1	1	1
other	0	1	0	0	0	0	0	0	0	0	0	0
other	1	1	0	0	0	0	0	0	0	1	0	0
other	0	0	0	0	0	3	0	0	0	1	1	0
other	0	1	0	0	0	1	0	1	2	0	0	0
other	0	0	0	0	1	0	0	0	1	0	0	0
other	0	0	0	0	0	1	0	0	0	0	0	0
other	0	0	0	0	0	0	0	0	0	1	0	0
other	2	1	0	1	0	0	0	1	0	0	1	2
other	0	0	0	0	0	0	0	1	0	0	1	0
other	0	0	0	0	0	1	0	0	2	0	0	0
other	0	0	0	0	0	0	0	0	0	0	0	1
other	0	0	1	1	0	0	0	0	0	0	0	1
other	0	1	1	1	1	0	4	3	1	2	1	1
other	1	1	1	0	0	1	0	0	0	3	0	0
other	0	0	0	0	0	0	0	1	0	1	1	1
other	0	0	0	0	1	0	0	0	0	0	0	0
other	377	344	383	349	362	336	383	332	381	389	418	428
other	772	817	857	992	932	841	804	846	716	842	789	790
other	0	0	0	0	0	0	1	0	0	0	0	0
other	1	0	1	0	0	0	1	1	0	0	0	0
other	0	0	0	0	0	0	0	0	0	0	1	0
other	317	289	298	347	288	291	373	323	354	318	409	452
other	1	0	0	0	1	0	0	1	0	0	0	0
other	0	0	0	0	0	0	1	0	0	2	0	0
other	0	1	0	1	0	0	0	0	1	2	0	0
other	0	1	0	2	0	0	0	1	0	0	0	0
other	1	0	0	1	0	0	0	0	0	1	1	0
other	0	0	0	0	0	0	0	0	0	1	0	1
other	0	0	0	1	0	0	0	0	0	0	0	0
other	2	2	5	8	1	5	2	2	1	1	1	0
other	0	0	1	0	0	0	0	0	0	1	1	0
other	1	3	0	0	0	0	2	0	1	0	2	1
other	1	0	1	2	1	1	0	0	0	2	0	1
other	758	756	761	792	790	733	893	849	853	903	1155	1257
other	0	0	0	0	0	0	0	0	0	1	0	1
other	0	1	3	3	2	2	6	9	4	15	17	15
other	1	0	1	0	0	0	0	0	0	1	0	0
other	0	0	1	0	1	0	1	0	0	0	0	1
other	0	0	2	0	0	0	0	0	0	0	0	0
other	0	0	0	0	0	0	0	1	0	0	0	0
other	4	1	5	3	0	2	1	3	4	7	4	2
other	0	1	0	2	1	0	1	2	0	1	0	0
other	0	0	0	0	0	0	0	0	2	0	0	0
other	2	0	0	1	0	0	0	1	0	1	0	0
other	0	0	1	0	1	2	0	0	1	0	0	1
other	0	0	0	0	0	0	1	0	0	1	1	0
other	0	0	0	0	0	0	0	1	0	1	1	0
other	0	1	1	0	0	1	0	0	0	0	1	1
other	0	0	0	0	0	0	0	0	0	1	0	1
other	4	4	4	5	7	1	5	9	6	4	9	3
other	0	0	0	1	0	0	0	1	0	0	0	1
other	0	1	0	0	0	0	0	0	0	0	0	1
other	0	0	0	1	0	0	0	0	0	0	0	1
other	493	546	530	504	487	493	608	592	542	600	547	567
other	1	0	0	0	0	0	1	0	1	0	0	0
other	0	0	0	0	0	0	0	0	1	0	2	0
other	0	0	0	0	0	0	0	1	0	1	0	0
other	0	0	0	1	0	0	1	0	0	0	0	2
other	0	1	0	1	0	0	0	0	0	1	0	1
other	0	1	0	0	1	0	0	0	0	0	0	0
other	2	4	0	0	2	0	2	1	3	1	0	2
other	1	0	0	1	0	0	0	0	0	0	0	1
other	0	1	1	0	0	0	0	0	0	1	0	0
other	0	0	0	1	0	0	2	0	1	1	0	0
other	0	0	0	0	0	0	0	0	0	1	2	0
other	3	3	6	28	37	41	26	12	12	12	20	19
other	0	0	3	0	0	0	0	0	0	2	1	0
other	0	4	3	8	6	4	20	15	14	63	22	49
other	0	0	0	0	1	0	0	1	0	0	0	2
other	0	0	0	0	0	0	1	0	0	0	1	0
other	0	0	0	1	0	1	0	0	0	2	1	0
other	1	0	0	0	1	0	0	0	0	0	0	0
other	97	101	113	144	138	133	138	132	117	135	116	136
other	0	0	0	0	0	0	0	0	0	0	1	0
other	0	0	0	0	1	0	0	0	0	0	0	0
other	0	0	1	1	0	0	0	0	0	1	0	1
other	0	0	0	0	0	0	1	0	0	0	0	0
other	1227	1158	1305	1448	1301	1290	1337	1282	1314	1329	1272	1312
other	0	0	0	0	0	0	0	0	0	0	0	1
other	0	1	1	0	1	0	0	0	0	2	0	4
other	2	5	2	3	0	5	2	3	4	1	1	2
other	0	0	0	0	0	0	0	1	0	0	0	0
other	0	0	0	0	2	0	0	0	0	0	0	0
other	0	1	0	0	0	1	0	1	0	0	0	0
other	0	0	0	0	0	1	0	0	0	0	0	0
other	0	0	1	0	1	0	2	0	0	2	1	1
other	0	0	0	1	1	2	1	1	1	1	0	0
other	554	493	542	574	562	543	642	631	522	606	556	574
other	0	0	0	1	0	0	0	0	0	0	0	1
other	0	2	2	1	2	1	3	0	0	11	3	12
other	0	0	0	0	0	0	0	0	1	2	0	0
other	0	0	0	0	0	1	0	0	0	0	1	0
other	0	0	0	0	0	0	1	0	0	0	1	1
other	0	0	0	0	0	1	0	0	1	0	0	0
other	0	0	0	0	0	0	0	0	0	0	0	1
other	0	0	0	1	2	0	0	0	1	1	0	0
other	0	0	1	0	0	0	0	0	0	1	1	0
other	0	0	0	0	0	1	0	0	0	0	3	0
other	1	0	0	0	1	0	0	0	0	0	1	0
other	0	0	1	1	0	0	0	0	0	0	0	1
other	0	0	0	0	0	0	0	0	0	0	1	0
other	0	0	0	2	0	0	0	0	1	1	0	1
other	0	0	1	1	0	0	0	0	0	0	0	0
other	0	0	0	0	0	0	0	0	1	0	0	0
other	0	0	0	0	1	0	0	0	1	0	0	0
other	0	0	0	0	1	0	0	1	0	0	0	0
other	1	0	0	0	1	0	0	0	0	0	0	0
other	0	0	0	0	0	1	0	0	0	0	0	0
other	0	0	0	0	0	0	1	0	0	0	0	0
other	0	0	0	0	0	2	0	0	0	1	0	1
other	120	105	130	135	120	113	142	121	118	118	137	122
other	0	0	0	0	0	1	0	0	1	0	0	1
other	3	2	4	4	4	2	1	4	5	4	3	5
other	0	0	0	0	1	0	0	0	0	0	0	0
other	0	0	0	0	3	1	0	0	0	0	0	0
other	0	0	0	0	0	1	0	0	0	1	1	0
other	0	0	0	0	0	0	1	0	0	1	0	0
other	0	1	0	2	1	2	0	2	1	1	2	0
other	1	0	0	0	0	0	0	1	0	0	0	0
other	0	1	0	0	0	0	1	0	0	0	1	2
other	8	3	3	2	8	5	5	8	3	10	4	7
other	0	0	1	1	0	1	0	1	0	0	0	2
other	0	0	0	0	0	0	0	0	0	1	0	0
other	0	0	0	0	0	0	2	0	0	1	1	0
other	0	0	0	0	0	1	0	0	1	0	0	0
other	0	0	0	0	1	0	1	0	0	0	1	1
other	4	11	6	6	3	4	4	6	13	6	6	3
other	0	0	0	0	0	0	0	0	0	0	1	0
other	3	2	2	0	0	1	1	1	0	2	3	2
other	1	0	0	0	0	0	0	0	0	0	0	0
other	0	0	0	0	0	0	0	0	0	0	0	1
other	0	0	0	1	0	0	0	0	0	0	0	0
other	204	232	223	244	229	225	240	209	235	265	280	274
other	0	1	0	0	0	0	0	0	0	1	0	0
other	0	1	0	1	1	0	0	1	0	0	1	1
other	0	0	2	1	0	1	0	0	1	0	1	1
other	0	0	0	0	1	0	0	1	0	1	0	1
other	1	0	0	0	0	0	1	0	0	0	1	0
other	0	0	0	0	0	0	0	1	0	0	0	0
other	0	0	0	0	0	0	0	0	0	1	0	0
other	0	0	0	0	0	0	0	0	0	1	0	0
other	0	1	0	0	0	0	0	0	0	0	0	0
other	220	260	301	297	278	258	238	263	275	295	310	293
other	4	1	4	6	5	2	8	3	0	9	7	7
other	0	2	1	1	0	1	0	1	1	4	1	1
other	1	2	3	5	3	4	11	12	10	9	10	12
other	0	0	0	0	0	0	1	0	0	0	0	0
other	0	0	0	0	0	0	0	0	0	2	0	0
other	0	1	2	0	1	0	0	0	1	0	2	0
other	0	0	0	0	1	0	0	0	1	0	0	0
other	2	0	0	0	1	0	0	0	1	0	1	0
other	1	1	0	1	2	0	1	0	0	0	0	0
other	1	1	0	0	0	0	0	1	0	4	0	0
other	1	0	1	3	1	0	0	1	0	0	0	0
other	5	4	2	2	4	1	1	9	6	26	16	11
other	2	0	0	0	0	0	0	0	0	0	0	0
other	1	0	0	4	0	0	0	0	1	0	0	0
other	2	0	0	1	0	1	0	0	0	0	0	1
other	1	0	0	1	1	0	0	1	2	0	1	0
other	1	0	0	0	0	1	0	1	0	0	0	0
other	0	0	0	0	0	0	0	0	1	1	0	0
other	0	0	0	0	0	1	1	0	2	1	1	1
other	0	0	0	0	0	1	0	0	0	1	0	1
other	0	0	0	1	1	0	0	0	0	0	0	0
other	0	0	0	0	0	0	0	0	0	1	0	0
other	0	0	0	0	1	0	0	0	1	2	0	0
other	0	0	0	0	0	0	0	0	1	1	0	0
other	0	0	0	0	0	0	0	0	0	0	1	0
other	2	2	2	2	1	2	1	2	2	3	3	6
other	401	366	407	524	462	453	371	400	373	392	355	363
other	0	1	0	0	1	0	0	1	0	0	0	0
other	0	0	0	1	0	0	0	1	0	1	0	0
other	0	1	2	1	4	1	0	3	4	4	2	0
other	148	108	99	156	152	129	180	202	195	181	277	242
other	0	0	0	1	0	0	0	0	0	0	0	0
other	1	0	1	1	2	1	0	1	0	1	1	2
other	1	0	2	0	0	1	0	0	0	0	0	0
other	0	0	0	0	0	0	0	0	0	1	1	0
other	0	0	1	0	0	0	1	0	0	0	0	0
other	1	0	0	0	0	0	0	0	0	0	0	0
other	0	0	0	0	0	0	0	0	0	0	0	1
other	0	0	0	1	0	0	0	0	0	0	0	1
other	0	0	0	1	0	0	0	0	0	1	0	1
other	79	62	78	106	90	74	88	83	85	92	118	128
other	0	0	0	0	0	0	0	1	0	0	0	0
other	2	0	0	0	0	0	0	0	1	0	1	2
other	0	0	1	0	0	0	0	0	0	0	0	0
other	1	0	4	2	0	1	1	1	1	1	0	2
other	0	1	0	1	0	0	0	0	1	0	1	0
other	0	0	0	0	0	0	1	0	0	1	0	0
other	1	0	0	0	1	0	0	0	0	1	1	0
other	0	0	0	0	0	0	0	1	0	1	1	0
other	0	0	1	0	0	0	0	0	0	0	0	1
other	0	0	0	0	0	0	0	1	0	3	0	0
other	21	28	31	42	37	31	73	49	45	49	53	64
other	1	0	0	0	1	0	0	0	0	1	1	0
other	0	1	0	1	1	0	0	0	0	0	0	0
other	1	0	3	5	4	4	6	8	6	8	12	27
other	0	0	0	0	1	0	0	1	0	0	0	0
other	0	0	0	1	0	0	0	0	0	0	0	1
other	0	0	0	0	0	0	0	0	0	5	1	0
other	0	0	0	0	0	0	0	0	1	0	0	0
other	0	0	0	0	0	0	0	0	0	1	1	0
other	2	1	1	2	0	1	0	0	0	1	0	1
other	0	1	0	0	1	1	1	2	1	1	2	0
other	0	0	0	0	2	0	1	0	0	3	0	0
other	1	0	0	0	0	0	1	0	0	0	0	0
other	1	0	4	0	1	2	1	0	1	3	1	2
other	0	0	0	0	0	1	0	0	0	0	0	0
other	2	3	2	4	3	1	1	2	2	8	4	3
other	0	1	0	0	0	0	0	0	0	0	0	0
other	1	0	0	0	0	0	0	2	0	1	0	0
other	2	0	0	1	1	2	0	0	1	0	1	2
other	0	0	1	0	0	0	0	0	1	2	0	0
other	1	0	3	1	0	0	0	0	0	3	3	1
other	0	0	0	0	0	0	0	0	0	1	0	0
other	0	0	0	0	0	2	0	1	0	3	0	1
other	0	0	0	0	0	0	0	0	0	0	1	0
other	1	0	0	0	0	2	1	0	0	2	1	1
other	0	0	0	0	0	0	0	0	1	0	0	0
other	526	519	543	632	558	515	532	519	600	576	504	510
other	252	296	303	341	316	295	344	273	316	331	318	348
other	2	3	4	4	1	4	1	5	3	1	3	4
other	0	0	0	0	0	3	10	6	3	8	3	9
other	0	0	0	0	0	0	1	1	0	0	0	0
other	0	0	0	0	0	0	0	0	0	1	0	0
other	0	0	0	0	0	0	0	0	1	1	0	0
other	0	0	0	0	0	0	1	0	0	0	0	0
other	0	1	0	0	0	0	0	1	2	3	0	1
other	0	0	0	0	0	0	1	0	0	0	0	0
other	102	110	110	93	86	81	96	85	90	103	92	118
other	8	4	6	7	7	4	3	1	6	2	1	4
other	0	0	1	0	0	0	1	0	0	1	1	0
other	0	1	1	0	0	0	1	1	4	1	0	0
other	2	0	0	0	0	0	0	0	0	0	0	0
other	782	807	922	949	882	919	984	1016	878	954	802	854
other	0	0	0	1	1	0	0	0	0	1	0	1
other	1	0	1	2	2	0	0	0	1	3	0	2
other	4	2	4	5	3	6	0	2	6	7	6	4
other	0	0	0	0	0	0	0	0	0	1	0	0
other	0	0	0	0	0	0	0	0	0	1	0	0
other	0	1	0	0	0	0	0	0	1	1	0	0
other	1	0	0	1	0	0	0	0	0	1	1	1
other	0	0	0	0	0	0	0	0	0	1	0	0
other	0	0	0	0	0	0	0	0	1	1	1	1
other	0	0	0	0	0	0	0	0	0	1	0	0
other	6	10	11	12	12	8	10	4	2	11	5	4
other	0	1	1	0	0	1	0	0	0	2	0	1
other	0	0	0	0	0	0	0	0	0	2	0	0
other	0	0	0	0	0	0	1	0	0	0	0	0
other	0	0	0	0	0	0	0	0	0	1	0	0
other	0	0	0	6	9	2	0	0	0	0	1	0
other	0	0	0	1	0	0	0	1	0	0	0	0
other	0	0	0	0	0	0	0	0	0	2	0	0
other	0	0	0	0	0	1	0	0	1	1	0	0
other	0	1	0	1	0	0	0	0	0	0	1	0
other	0	0	1	0	1	0	0	1	0	1	0	1
other	0	0	0	1	0	1	0	1	0	1	0	0
other	0	0	0	0	0	1	0	0	0	0	0	0
other	1	0	0	0	0	0	2	0	1	2	0	1
other	0	0	0	2	0	0	0	0	0	0	0	0
other	0	0	0	0	0	0	0	0	1	0	0	0
other	0	0	0	0	0	1	0	0	0	0	0	0
other	0	0	0	0	1	0	0	1	0	0	0	0
other	1	0	0	0	0	0	0	0	0	0	0	0
other	0	0	0	0	0	1	1	1	0	3	1	0
other	0	0	0	1	0	0	0	0	0	2	0	0
other	9	6	7	11	2	5	3	4	6	8	5	5
other	0	0	0	2	4	1	0	1	0	5	6	8
other	0	0	0	0	0	1	2	0	0	2	0	2
other	22	13	12	20	15	19	16	20	11	31	45	39
other	0	0	0	0	0	0	0	0	0	0	0	1
other	20	19	20	28	32	21	24	25	32	24	27	24
other	0	0	0	0	0	0	0	0	1	0	0	0
other	1	0	1	0	0	0	0	0	0	0	0	0
other	1	1	0	0	0	0	0	0	0	0	0	0
other	1	1	0	0	1	0	1	0	0	0	0	0
other	0	0	0	0	0	0	0	0	0	2	0	0
other	1	0	0	0	0	1	1	2	2	3	2	6
other	0	1	0	0	2	0	0	0	0	1	1	1
other	0	0	1	0	0	0	2	2	0	0	0	0
other	1	0	0	0	0	0	0	0	0	0	0	0
other	0	0	0	0	0	0	0	0	0	0	1	0
other	0	0	0	0	0	0	0	0	0	1	0	0
other	0	0	0	0	0	0	0	0	0	0	1	0
other	1	0	0	0	0	0	0	0	0	3	1	1
other	1	0	0	0	0	0	0	0	0	0	0	0
other	0	1	0	0	0	0	2	1	0	0	1	0
other	0	0	0	0	0	0	0	1	0	0	0	0
other	0	1	0	0	0	0	1	0	1	1	1	0
other	0	1	0	0	0	0	0	0	0	0	0	0
other	0	0	0	0	0	0	0	1	1	0	0	0
other	0	0	0	0	1	0	0	0	0	2	0	0
other	0	0	0	1	0	0	1	1	0	1	0	5
other	1	0	0	1	0	2	0	0	0	1	0	0
other	1	0	0	0	1	0	1	0	0	0	0	0
other	0	0	0	0	0	0	0	0	0	0	1	0
other	0	0	0	0	0	0	1	1	1	2	2	2
other	0	1	0	1	1	1	1	0	1	3	0	0
other	0	0	0	0	0	0	0	0	1	0	0	2
other	0	0	0	0	0	0	0	0	0	1	0	0
other	0	0	0	0	0	0	0	0	0	1	0	0
other	0	1	0	0	0	1	1	0	0	0	0	2
other	0	0	0	1	1	0	1	1	0	2	0	0
other	0	0	0	0	0	0	0	1	0	0	0	1
other	0	0	1	0	0	0	1	0	0	0	1	0
other	0	1	1	0	0	1	0	0	1	1	1	3
other	0	0	0	0	0	0	0	1	0	0	0	0
other	0	0	0	0	1	0	0	0	1	1	1	1
other	0	0	0	1	0	0	0	0	0	2	1	0
other	0	0	0	3	0	2	0	0	1	0	0	2
other	0	1	0	0	0	0	0	0	0	0	0	0
other	1	0	0	0	0	0	1	0	0	0	0	0
other	1	0	0	0	0	0	0	0	0	1	0	0
other	0	0	1	0	0	0	1	2	0	1	3	0
other	0	0	0	0	0	0	0	0	0	0	0	1
other	0	0	0	0	0	0	0	0	1	2	0	0
other	3	0	2	0	1	0	8	2	2	3	12	10
other	0	0	0	0	0	0	0	0	0	1	0	0
other	0	0	0	0	0	0	0	0	0	1	1	0
other	0	1	0	1	0	0	0	1	0	0	0	1
other	0	0	0	0	0	0	0	1	1	0	0	2
other	59	82	59	97	84	73	75	67	69	76	91	105
other	0	0	0	0	0	0	0	1	0	1	0	0
other	0	0	0	0	0	0	0	0	0	1	0	0
other	0	0	0	0	1	0	0	0	0	1	0	1
other	0	0	0	1	0	2	2	0	0	4	1	1
other	1	0	0	0	0	0	0	0	0	1	0	2
other	0	0	0	1	0	0	0	0	0	2	1	2
other	0	1	0	0	1	0	0	0	0	0	0	1
other	0	0	0	1	2	0	0	1	1	2	0	2
other	0	0	0	1	1	0	0	1	0	0	0	0
other	0	0	0	1	4	0	0	0	0	0	0	0
other	280	277	309	355	290	296	307	335	316	317	343	354
other	4	3	5	2	3	6	5	4	7	4	8	2
other	199	169	195	205	214	170	218	185	202	178	171	170
other	0	0	0	0	0	0	0	0	0	1	0	0
other	0	1	2	1	0	0	1	0	0	1	0	0
other	1	0	1	1	0	1	1	2	1	2	3	2
other	1	0	0	0	0	0	0	0	0	0	1	0
other	0	0	0	0	0	0	0	0	0	0	0	2
other	0	0	0	1	0	0	1	0	0	0	0	0
other	0	0	1	0	0	0	0	0	1	0	0	0
other	0	0	0	0	0	0	0	0	0	1	0	0
other	0	0	0	0	0	0	0	1	0	0	1	0
other	527	562	650	612	551	496	543	578	481	545	503	492
other	0	1	1	0	2	3	0	1	2	3	1	1
other	3	2	2	5	9	3	3	11	5	4	8	15
other	0	0	0	0	0	0	0	0	0	0	0	1
other	2	0	1	0	3	0	1	0	0	1	1	1
other	0	0	0	0	0	0	0	1	0	0	0	1
other	0	0	0	0	0	0	0	0	0	2	1	0
other	0	0	0	0	0	0	0	1	0	0	1	0
other	1	1	1	0	0	0	0	1	0	0	0	0
other	2	0	1	1	2	3	0	0	0	0	2	0
other	1	3	1	1	0	0	1	1	4	2	1	1
other	1	0	0	0	0	0	0	0	1	0	0	0
other	0	0	0	0	0	0	0	0	1	0	0	0
other	0	0	0	0	0	0	1	0	0	0	0	0
other	0	0	2	0	1	0	1	0	0	2	1	1
other	3	1	2	0	2	1	1	0	0	1	0	2
other	0	0	0	0	0	0	1	0	0	0	0	0
other	0	0	1	0	2	0	1	1	1	0	1	1
other	0	2	2	3	2	0	2	3	1	1	3	5
other	0	0	0	0	0	0	1	0	0	1	0	0
other	1	3	2	1	0	2	2	4	1	1	0	1
other	0	0	0	0	0	0	0	1	0	0	1	2
other	2	1	0	1	1	1	0	0	1	10	5	5
other	1	0	0	0	1	0	0	0	1	0	0	0
other	4	4	5	5	0	6	4	3	2	3	7	1
other	0	0	0	0	1	0	0	0	0	0	0	0
other	0	0	0	0	0	0	0	1	0	1	0	0
other	0	0	0	1	0	0	2	0	0	1	1	0
other	0	1	0	0	1	0	0	0	2	1	2	0
other	1	0	0	0	0	0	0	0	1	0	0	0
other	1	0	0	0	0	0	0	0	0	1	0	0
other	0	0	0	0	0	0	0	0	0	3	0	0
other	1	0	0	1	0	0	1	2	4	2	0	2
other	0	0	1	2	1	0	2	1	2	3	2	1
other	7	6	5	3	6	7	5	4	6	3	3	3
other	0	0	2	1	1	0	0	0	0	1	0	0
other	0	0	0	1	0	0	0	2	0	0	0	0
other	2	1	1	4	2	2	1	1	0	1	1	0
other	0	0	0	1	0	0	2	0	0	0	0	1
other	1	2	1	9	10	14	7	1	4	8	25	15
other	1	0	1	0	0	0	0	0	1	0	0	0
other	0	1	0	0	0	0	0	0	0	0	0	0
other	0	0	1	0	0	0	0	0	0	1	0	0
other	1	2	0	0	0	0	0	0	0	0	0	0
other	0	0	0	0	0	0	0	0	1	0	0	0
other	0	2	0	1	1	0	1	1	1	0	0	1
other	1	1	0	0	1	0	0	0	0	0	2	1
other	1	0	0	1	1	0	1	1	0	0	0	0
other	134	121	131	179	182	178	130	151	163	275	258	333
other	2	1	0	1	0	1	1	0	1	1	0	0
other	1	0	1	1	0	1	3	2	3	7	0	3
other	7	10	8	6	5	5	5	7	10	5	8	8
other	1	1	1	2	4	1	0	1	3	0	2	3
other	0	0	0	0	0	0	1	0	0	0	0	0
other	0	0	1	0	0	0	1	0	0	0	0	0
other	0	0	0	0	0	0	0	0	0	1	0	0
other	15	11	8	1	2	1	1	0	0	1	1	1
other	0	1	0	0	0	0	0	0	0	0	2	1
other	1	1	0	0	1	0	0	0	0	2	0	1
other	1	2	1	1	2	1	1	1	1	3	2	2
other	0	0	0	0	0	0	0	0	0	1	1	0
other	1	1	0	0	1	1	0	2	0	0	0	2
other	36	36	45	81	78	64	90	94	93	112	153	127
other	0	0	0	0	0	0	1	0	0	0	0	0
other	2	1	0	1	1	0	1	0	1	0	1	0
other	1	1	2	34	40	38	9	3	3	52	50	57
other	669	711	801	809	806	809	1106	1017	920	863	802	917
other	1	0	1	1	0	1	0	0	1	1	0	1
other	8	4	3	7	5	10	5	9	5	4	3	4
other	1	2	1	2	4	4	10	3	3	52	12	14
other	0	0	2	0	0	0	0	1	0	0	0	0
other	2	2	0	0	1	1	1	0	0	1	2	3
other	997	974	1000	1042	978	943	1211	1252	1086	1094	1002	1132
other	1	0	1	0	0	0	0	0	0	0	0	0
other	0	4	2	4	2	5	0	5	6	7	4	3
other	0	1	0	0	0	0	0	0	0	0	0	0
other	0	0	0	1	0	0	1	0	0	0	0	0
other	1	1	0	0	0	0	1	0	1	2	0	0
other	0	0	0	0	0	0	0	1	0	0	0	0
other	1	1	0	0	1	1	1	0	2	1	0	0
other	0	0	0	0	0	0	0	0	1	0	0	0
other	0	0	0	0	1	0	0	0	0	1	0	0
other	0	1	0	0	1	0	2	0	0	1	2	1
other	0	0	0	0	0	0	0	0	0	0	0	1
other	1	0	2	2	1	0	0	0	2	2	1	1
other	0	1	0	0	0	0	0	0	1	0	0	0
other	0	0	0	0	0	0	0	1	0	1	0	0
other	0	1	0	1	0	0	1	1	0	2	1	0
other	5	5	11	7	4	6	40	38	46	36	29	38
other	0	0	0	0	0	1	0	0	0	1	0	0
other	329	318	337	382	365	347	360	315	370	397	412	436
other	2	2	5	2	1	3	3	3	5	2	2	3
other	2	6	4	3	8	3	5	1	8	284	666	1011
other	11	8	9	7	5	7	11	9	9	7	5	12
other	0	0	1	0	0	1	0	2	1	0	1	0
other	0	0	0	0	0	1	0	0	0	0	1	1
other	1	0	0	0	1	0	0	0	0	0	0	1
other	0	2	3	0	2	0	0	1	1	1	2	2
other	0	0	1	0	0	0	0	1	0	0	0	0
other	1	2	1	0	0	1	1	2	2	0	1	1
other	0	0	0	0	0	0	0	1	0	3	1	0
other	0	0	0	0	0	0	0	0	0	2	1	0
other	0	1	0	1	0	1	0	0	0	1	1	0
other	1	0	0	5	0	1	1	1	2	2	1	1
other	0	0	0	0	0	0	0	0	0	0	0	1
other	1	1	0	1	2	3	3	0	0	1	2	0
other	0	1	0	1	1	1	0	0	0	0	1	0
other	3	0	1	0	1	2	1	0	1	0	1	1
other	0	0	1	0	0	0	0	0	0	1	0	1
other	0	0	0	0	1	0	0	1	0	1	0	0
other	6	1	2	2	5	1	2	1	2	1	1	2
other	1	1	1	0	0	0	0	0	1	1	0	1
other	0	0	0	0	0	0	0	0	1	0	0	0
other	0	0	1	1	0	0	1	0	0	0	0	1
other	3	0	0	1	1	1	1	0	1	1	1	1
other	0	0	0	0	0	0	0	0	0	1	1	0
other	0	0	0	1	1	0	1	0	2	7	1	1
other	0	1	0	1	2	1	2	2	4	0	3	0
other	1	0	0	1	1	1	0	1	0	0	0	2
other	0	1	0	1	0	0	1	2	1	0	0	1
other	24	26	11	32	21	20	87	93	89	83	81	131
other	1	0	0	1	0	1	0	0	0	5	1	1
other	1	0	1	1	0	1	1	3	0	1	2	1
other	0	0	0	0	0	1	0	0	0	0	0	0
other	0	0	0	0	0	1	0	0	0	0	1	0
other	1	2	1	0	0	0	6	5	6	9	6	6
other	1	0	0	1	0	0	1	1	0	1	0	0
other	0	0	0	0	0	0	1	0	0	5	0	0
other	62	52	58	65	54	58	50	47	61	42	46	63
other	0	0	0	1	0	0	0	0	1	0	0	0
other	9	11	13	16	5	12	4	14	12	9	8	17
other	0	0	1	0	0	0	0	2	1	1	1	2
other	0	0	0	0	0	0	0	0	2	0	0	0
other	0	0	0	0	0	1	0	0	1	1	0	0
other	0	0	0	0	0	0	0	1	0	2	0	1
other	0	1	2	1	1	0	1	0	0	1	1	3
other	3	1	6	1	1	1	0	3	2	3	4	1
other	1	0	0	0	0	2	0	0	1	3	1	0
other	1	0	0	0	0	0	0	0	0	0	0	1
other	0	0	0	1	0	1	0	2	1	0	0	0
other	0	3	1	0	2	0	0	0	1	0	1	3
other	0	2	1	1	0	0	0	1	1	1	1	0
other	0	0	0	0	0	0	0	0	1	0	0	0
other	0	0	0	0	0	0	0	0	1	0	0	0
other	0	0	1	0	0	0	0	0	0	0	0	0
other	3	3	3	6	3	5	4	2	5	4	5	2
other	1	1	0	0	0	0	1	0	1	2	0	1
other	0	2	0	1	2	0	0	4	0	2	1	3
other	0	0	1	2	0	1	1	1	1	2	3	0
other	0	0	0	0	0	0	0	0	0	0	2	0
other	0	0	0	0	0	0	0	0	1	0	0	0
other	1	1	1	0	1	3	1	4	3	2	1	0
other	0	0	0	0	0	0	0	1	0	1	1	1
other	0	0	0	2	0	0	0	2	0	0	0	0
other	1	0	0	0	0	1	0	0	0	1	0	0
other	0	0	0	0	0	1	0	0	0	0	0	0
other	1	0	1	0	0	1	2	1	2	4	1	2
other	0	0	0	0	0	0	0	0	0	0	0	1
other	0	0	0	0	0	0	0	1	0	0	0	0
other	1	0	0	0	0	0	0	0	1	1	1	0
other	0	0	0	1	0	0	0	0	0	0	0	0
other	1	0	2	0	0	0	1	0	0	0	1	2
other	0	0	0	0	0	0	0	0	0	0	0	1
other	0	0	1	0	0	0	1	2	2	4	0	7
other	0	0	1	1	2	0	0	0	0	0	1	0
other	1	1	0	3	1	2	1	1	2	3	2	5
other	2	0	0	0	1	0	1	0	1	3	0	0
other	0	0	1	0	0	0	1	0	1	2	0	1
other	1	2	2	3	0	2	6	2	3	3	2	4
other	0	1	1	1	0	0	0	0	0	1	1	0
other	0	0	2	1	0	3	2	2	2	1	0	1
other	0	0	0	0	2	5	0	0	0	0	1	3
other	0	0	1	1	0	0	1	0	0	2	1	0
other	0	0	1	0	0	0	0	0	0	0	0	0
other	13	15	15	18	14	18	12	13	16	12	21	23
other	1	1	0	1	1	3	1	0	1	2	1	1
other	2	1	0	0	0	1	0	0	2	2	2	0
other	0	0	0	0	0	0	0	0	1	0	0	0
other	0	1	0	2	0	0	0	0	0	0	1	1
other	249	228	254	276	253	289	284	231	287	296	374	378
other	6	6	7	13	13	13	13	7	8	296	885	1523
other	0	0	0	0	0	0	0	1	0	0	0	2
other	1	0	0	0	0	0	2	0	0	1	0	1
other	2	0	2	2	0	1	0	1	1	1	0	0
other	1	1	0	1	1	5	1	2	2	0	2	5
other	18	20	29	23	18	21	11	14	16	19	22	21
other	0	2	1	3	1	3	4	1	1	0	6	1
other	0	0	0	0	0	0	1	0	1	0	0	0
other	0	0	0	0	0	0	1	0	0	1	0	0
other	10	3	5	5	4	8	16	12	3	14	5	9
other	4	1	2	2	2	2	0	0	0	1	4	2
other	0	0	0	0	0	0	0	0	1	0	1	1
other	9	2	5	6	3	8	2	4	4	7	5	4
other	1	0	0	0	0	1	0	3	3	1	2	1
other	1	0	0	0	0	0	0	0	0	1	1	0
other	1	0	1	0	0	0	1	0	0	0	2	0
other	0	0	0	1	0	0	0	0	0	0	0	3
other	0	0	0	0	0	1	0	0	0	0	0	0
other	5	7	9	10	4	11	7	8	5	8	4	10
other	2	0	0	1	0	1	0	0	0	1	0	1
other	0	1	0	0	0	0	0	0	0	0	0	0
other	12	19	19	20	11	19	15	30	25	15	20	37
other	0	0	0	1	0	0	0	2	2	2	0	0
other	1	1	0	1	2	0	0	0	3	1	1	0
other	1	0	1	2	0	1	0	0	3	1	0	0
other	0	0	0	0	1	0	0	1	1	2	0	1
other	0	0	0	0	0	0	1	0	0	0	0	0
other	0	0	0	0	1	0	0	0	0	0	0	1
other	2	0	1	0	1	0	0	0	0	0	0	1
other	0	0	0	2	0	0	2	1	1	2	1	1
other	0	0	0	0	0	1	0	0	0	1	1	0
other	0	0	0	0	0	0	0	0	0	0	0	3
other	0	1	0	0	0	0	1	0	1	0	1	1
other	0	0	0	0	0	0	0	0	1	0	0	1
other	1	0	0	2	0	1	1	0	1	0	0	1
other	0	0	0	0	0	0	0	2	0	0	0	0
other	0	0	0	0	0	1	1	0	1	0	0	0
other	1	1	0	1	0	2	4	0	0	3	3	1
other	2	2	1	20	22	13	1	0	1	5	2	2
other	1	0	0	0	1	0	0	0	0	0	0	0
other	0	0	1	0	0	0	1	0	0	0	0	0
other	0	0	0	0	2	3	3	5	3	3	3	4
other	1	2	1	1	3	0	1	0	3	6	2	3
other	2	0	0	0	2	0	3	1	1	7	1	8
other	10	12	15	24	16	11	15	17	13	21	9	12
other	2	2	0	0	1	0	0	0	0	1	0	0
other	1	4	3	1	5	2	4	4	2	4	2	5
other	0	1	0	1	0	2	1	1	0	2	2	0
other	0	0	1	1	0	0	1	2	0	2	1	0
other	1	0	1	1	1	3	0	0	0	2	0	1
other	0	0	0	0	0	0	1	0	0	1	1	0
other	0	0	0	0	1	0	0	0	0	0	0	0
other	23	27	31	24	17	33	39	27	29	25	31	36
other	0	0	1	0	0	0	0	0	0	0	0	0
other	5	7	5	4	1	3	4	8	14	3	3	12
other	0	0	0	0	1	0	1	0	0	2	0	3
other	0	2	1	0	0	0	0	0	0	1	1	0
other	0	0	1	0	1	0	1	0	1	0	0	0
other	0	0	0	0	0	0	0	1	1	1	0	1
other	0	1	0	0	0	1	0	0	1	0	0	2
other	0	0	1	0	0	0	0	0	0	2	0	0
other	0	0	0	0	0	0	0	1	0	2	0	0
other	2	0	0	1	1	0	1	0	0	2	1	1
other	0	0	1	0	0	1	0	1	0	0	1	0
other	135	131	146	138	173	135	135	122	137	129	145	168
other	0	0	0	0	0	0	0	0	0	1	0	1
other	1	1	0	1	0	1	0	0	0	0	0	0
other	0	1	0	0	0	1	0	0	2	1	0	0
other	1	2	1	2	1	1	2	2	0	4	1	1
other	1	0	0	0	0	0	0	0	0	0	0	0
other	0	1	1	1	0	3	1	1	1	0	0	0
other	0	0	1	1	0	0	0	0	0	1	0	0
other	2	0	2	3	2	3	5	3	2	11	9	16
other	3	0	1	0	0	1	0	0	0	1	1	1
other	1	0	0	0	1	1	0	0	0	2	0	1
other	9	12	7	4	9	5	9	6	8	11	9	3
other	1	0	0	2	0	1	1	1	0	0	1	0
other	0	2	0	1	1	3	1	0	1	0	1	1
other	3	2	1	3	2	1	2	0	4	7	6	4
other	13	7	6	10	4	2	6	13	5	25	4	3
other	1	0	0	0	0	0	0	0	0	0	1	0
other	1	0	0	0	0	1	3	1	0	0	1	0
other	0	1	0	1	0	0	0	0	0	0	0	0
other	1	1	1	2	1	0	0	1	2	2	0	3
other	1	0	0	0	0	0	0	0	0	1	0	0
other	1	0	0	0	0	2	0	0	0	1	3	1
other	0	0	0	0	0	0	0	0	2	1	1	0
other	0	0	0	1	0	0	1	0	0	1	0	1
other	3	1	6	1	2	3	4	5	1	6	1	4
other	0	1	0	0	0	1	1	0	1	0	0	0
other	1	0	1	0	0	1	1	0	1	0	3	1
other	0	0	0	0	0	0	0	0	0	0	1	0
other	1	2	0	3	1	0	1	2	2	5	3	1
other	1	0	0	0	1	0	1	0	0	3	0	2
other	0	0	1	3	0	0	0	0	0	0	2	2
other	0	1	0	0	0	0	0	1	0	0	0	0
other	1	1	1	0	1	0	1	3	0	3	1	0
other	2	0	0	1	1	0	0	1	0	3	0	0
other	0	2	0	3	0	1	0	1	0	1	5	0
other	0	0	1	3	2	0	0	1	2	4	0	2
other	0	0	0	0	2	1	1	1	1	0	0	2
other	0	1	0	2	3	1	0	1	0	1	0	0
other	0	3	3	3	0	0	4	1	2	1	1	3
other	130	113	98	135	127	121	150	134	129	148	147	156
other	1	1	1	0	0	0	1	0	0	1	1	0
other	0	1	1	0	0	0	1	0	1	2	0	1
other	0	0	0	0	1	0	0	0	0	0	0	0
other	1	0	0	0	0	0	0	1	0	0	0	0
other	0	0	0	0	0	0	0	0	0	1	0	1
other	3	0	0	1	0	0	1	1	0	1	0	0
other	0	2	0	0	0	0	0	0	1	3	0	0
other	2	0	0	0	3	2	1	0	0	4	2	1
other	1	1	0	0	0	0	1	0	0	0	1	1
other	0	0	0	0	1	1	0	2	1	2	0	2
other	76	60	65	116	94	97	150	158	169	202	241	361
other	0	1	0	1	0	1	0	0	0	3	0	0
other	2	2	0	0	0	0	0	0	0	0	0	0
other	0	0	0	0	1	0	2	0	0	2	0	0
other	0	0	2	2	1	0	1	0	1	3	0	1
other	0	2	1	0	0	0	0	0	0	0	1	0
other	1	1	0	0	0	0	1	1	1	0	2	2
other	0	0	0	0	1	1	0	0	3	0	0	0
other	1	0	0	1	0	1	0	0	1	0	1	0
other	0	1	0	1	2	1	4	6	1	1	5	13
other	2	0	0	0	0	0	0	0	2	1	0	1
other	0	0	0	0	0	0	1	1	1	0	0	1
other	1	0	1	0	0	0	1	0	1	1	0	1
other	0	1	0	0	0	0	1	0	0	0	0	0
other	0	0	0	0	0	1	0	0	0	1	1	0
other	4	0	0	0	0	0	1	0	2	3	1	3
other	0	0	0	0	0	0	0	0	0	2	0	0
other	0	0	0	0	0	0	1	0	0	0	0	0
other	0	0	1	1	0	0	0	0	0	0	0	0
other	0	1	1	1	1	1	2	2	3	4	2	2
other	0	0	1	1	1	0	1	0	0	1	1	0
other	825	780	833	916	936	870	902	862	808	902	986	1037
other	0	0	0	1	0	0	1	0	1	1	0	0
other	2	2	4	5	0	2	5	0	2	1	2	2
other	1	0	0	0	0	0	1	0	0	0	0	0
other	1	0	1	0	0	0	0	0	0	0	1	0
other	1	2	1	1	1	1	1	5	1	3	2	1
other	0	1	2	1	0	0	2	2	0	1	2	1
other	1	0	0	76	70	70	1	3	0	3	5	3
other	0	1	0	1	0	0	0	0	0	1	0	0
other	1	0	0	0	2	1	0	1	0	0	1	0
other	0	0	1	0	0	0	0	0	0	1	0	0
other	0	0	0	0	0	1	0	0	2	0	0	0
other	1	1	0	0	0	1	0	0	1	1	1	1
other	0	0	0	0	1	0	0	0	1	1	2	0
other	0	0	0	0	1	1	0	0	0	0	0	1
other	0	0	0	0	0	0	0	1	3	0	0	2
other	0	0	0	0	0	0	0	1	0	2	1	0
other	0	0	0	0	0	0	0	0	0	1	1	0
other	12	13	12	8	7	9	10	7	12	4	5	11
other	18	31	17	37	34	29	18	27	29	49	56	52
other	0	0	1	0	1	0	1	0	1	0	0	1
other	13	19	15	13	9	12	21	17	11	15	15	13
other	3	5	6	14	15	11	3	2	7	20	18	17
other	1	1	0	0	0	0	1	0	0	0	0	0
other	0	1	0	0	0	0	0	0	1	2	1	0
other	1	0	1	0	0	0	3	0	1	1	1	1
other	0	1	0	12	12	6	1	1	2	1	0	2
other	0	0	0	0	2	1	1	2	0	3	1	0
other	1	0	2	3	3	4	4	2	1	0	3	2
other	0	0	0	0	0	0	0	0	0	0	0	1
other	0	1	0	0	1	1	0	0	0	1	0	1
other	1	0	0	0	0	0	0	0	0	1	1	0
other	1	0	0	2	0	0	1	2	3	12	1	2
other	0	0	0	1	0	0	0	0	0	0	0	0
other	0	0	1	0	1	0	0	0	1	0	1	0
other	0	0	0	0	0	1	0	0	0	1	0	0
other	0	1	0	1	1	1	0	0	1	1	0	1
other	1	1	0	1	1	0	0	0	0	2	1	0
other	6	7	6	7	6	4	8	10	7	58	88	144
other	1	0	0	0	0	0	0	0	0	1	0	1
other	0	0	1	0	1	0	0	0	0	1	0	0
other	0	1	0	1	2	1	0	1	0	2	0	1
other	0	0	0	0	1	0	0	0	0	0	0	0
other	0	1	0	0	0	0	0	0	0	1	2	0
other	0	0	0	0	0	0	0	1	0	0	0	1
other	0	0	0	0	1	0	0	0	1	0	1	1
other	0	0	0	0	0	0	0	0	0	0	0	1
other	1	1	0	0	0	0	2	1	0	0	2	1
other	0	3	0	0	1	0	4	7	4	1	4	5
other	0	0	0	0	0	0	0	1	0	1	0	0
other	0	0	0	0	0	0	0	0	0	0	0	1
other	0	0	0	0	0	2	1	2	1	1	0	0
other	0	1	0	0	0	0	0	2	1	1	0	0
other	0	0	0	0	0	0	0	1	0	0	1	0
other	1	1	2	0	0	1	1	0	0	2	0	0
other	0	0	0	0	1	0	2	0	1	2	1	0
other	0	0	0	0	0	2	0	0	0	0	0	0
other	1	0	0	0	0	0	1	1	0	0	0	0
other	2	2	0	0	1	0	1	0	1	0	2	2
other	0	0	0	0	0	0	1	1	0	2	1	1
other	0	0	0	0	1	1	1	1	2	2	2	0
other	195	208	206	201	189	212	191	194	180	213	217	221
other	2	2	0	1	1	3	4	0	4	4	3	2
other	1	0	0	0	0	0	0	0	0	0	0	1
other	0	1	0	0	1	2	0	0	0	0	0	0
other	0	0	1	0	0	1	3	0	0	0	0	0
other	0	0	0	1	0	0	0	0	0	3	0	0
other	0	0	1	3	0	0	0	0	0	0	0	0
other	0	0	0	1	0	0	0	0	0	0	0	0
other	0	0	0	0	0	1	0	0	0	0	0	0
other	696	766	780	813	817	684	692	716	772	669	678	656
other	0	0	0	0	0	1	2	0	0	0	1	1
other	29	28	21	43	55	39	81	105	65	104	88	108
other	2	3	7	2	7	2	8	8	9	12	11	6
other	0	0	0	0	0	0	0	1	0	2	1	0
other	0	0	1	0	0	1	1	1	4	8	4	8
other	1	0	0	0	0	0	0	0	0	0	0	2
other	59	55	45	65	74	58	60	61	59	52	65	65
other	0	0	0	0	0	1	0	1	0	0	1	0
other	8	8	9	16	7	5	13	3	9	12	11	11
other	0	1	0	1	1	1	0	1	0	2	2	0
other	0	1	0	0	0	0	0	0	0	1	0	0
other	0	0	1	0	0	0	0	0	0	1	0	2
other	0	0	1	0	1	1	2	1	1	1	0	0
other	1	0	0	0	0	0	0	0	0	1	0	0
other	0	0	0	0	0	0	0	0	0	1	1	1
other	0	1	0	1	0	0	1	1	1	1	0	0
other	0	0	0	0	0	0	1	3	1	4	0	2
other	0	0	0	0	0	1	0	0	0	1	0	1
other	0	1	1	1	1	0	0	1	0	1	0	1
other	1	0	0	0	0	0	0	0	0	0	0	0
other	0	0	0	2	1	0	0	0	0	2	0	1
other	0	0	0	0	1	2	2	0	0	0	1	1
other	0	0	0	0	0	1	0	0	1	0	0	0
other	1	1	1	0	0	1	2	0	1	2	1	1
other	0	2	0	0	1	0	0	2	1	2	0	0
other	0	0	0	0	0	1	0	0	1	0	0	0
other	0	0	0	0	0	0	0	0	0	1	0	0
other	2	0	0	1	0	0	0	0	0	1	0	0
other	1	0	0	1	2	1	0	0	1	1	2	0
other	0	0	0	0	0	1	0	1	0	0	0	0
other	1	1	1	0	1	0	1	1	1	2	1	1
other	0	0	0	0	0	0	0	1	0	0	0	0
other	0	0	0	1	0	1	0	0	0	0	1	2
other	1	0	2	0	0	0	0	1	0	0	0	1
other	2	0	0	0	0	0	3	0	1	2	1	3
other	1	0	0	0	0	0	0	1	0	1	0	0
other	1	1	0	1	0	0	0	1	0	0	2	1
other	0	0	0	1	1	0	0	0	0	0	1	1
other	1	2	0	0	0	1	1	0	1	0	0	0
other	0	0	0	1	0	0	0	1	0	0	0	0
other	0	0	0	0	1	0	0	0	0	0	0	1
other	0	0	0	0	2	0	0	0	1	2	1	0
other	0	0	0	0	0	0	0	0	1	1	0	0
other	0	0	0	0	0	0	0	0	0	1	0	0
other	6	10	14	1	3	1	0	2	1	1	0	2
other	0	0	0	0	0	1	0	0	0	0	0	0
other	1	0	1	0	0	0	0	0	0	0	1	1
other	7	3	1	3	2	3	3	7	4	6	7	7
other	0	0	0	0	0	0	2	0	0	0	0	0
other	1	1	0	1	6	2	1	0	2	4	1	2
other	2	1	0	3	1	2	0	0	1	1	6	0
other	3	0	0	0	2	1	0	0	1	3	0	0
other	0	0	0	0	0	0	0	0	0	1	0	0
other	0	0	0	1	0	3	1	0	1	11	2	0
other	5	1	1	5	0	2	4	4	6	2	3	4
other	2	4	1	2	1	0	0	1	1	3	1	2
other	4	0	0	1	2	1	2	1	1	2	0	0
other	10	6	1	0	6	5	8	7	5	2	8	10
other	0	0	1	2	2	2	1	0	7	2	0	1
other	0	0	0	0	1	0	0	0	0	0	0	0
other	0	0	0	0	0	1	3	1	1	3	3	2
other	0	0	3	2	2	1	0	0	0	5	2	2
other	0	0	0	0	0	0	0	0	0	0	2	0
other	0	1	0	0	0	0	1	1	0	0	0	0
other	0	0	3	0	0	1	2	0	0	0	0	0
other	1	3	0	4	1	3	2	3	1	1	6	4
other	8	7	5	19	25	22	16	4	11	26	15	20
other	0	1	0	0	0	0	0	0	0	1	0	0
other	0	0	0	0	0	0	1	0	1	3	0	2
other	0	1	0	0	1	0	1	0	0	1	0	5
other	0	2	0	1	4	1	1	1	0	1	2	0
other	0	1	0	1	0	0	0	0	0	1	0	0
other	0	0	0	0	0	0	0	1	0	0	0	0
other	6	4	5	4	3	3	4	2	3	3	4	4
other	1	0	2	1	0	0	1	1	0	0	0	1
other	1	2	1	0	4	4	1	0	1	5	4	1
other	0	1	0	1	0	0	0	0	0	0	0	0
other	0	0	0	1	0	0	1	0	1	2	0	0
other	1	1	1	0	0	0	1	0	0	0	0	1
other	0	0	0	0	2	0	0	0	2	0	1	0
other	1	0	0	0	0	0	0	0	0	2	0	1
other	0	0	1	0	0	0	0	0	0	0	0	1
other	1	0	0	0	0	0	0	0	0	0	0	0
other	0	0	1	0	0	1	0	3	0	1	0	0
other	9	8	12	8	13	10	14	15	9	9	6	13
other	0	0	0	0	0	0	0	0	0	0	0	1
other	0	0	1	0	0	0	0	0	0	1	0	0
other	5	3	6	23	23	22	14	10	9	15	14	11
other	2	2	1	1	2	0	0	0	1	1	0	0
other	0	0	2	0	1	1	2	0	1	1	0	1
other	0	0	0	0	0	0	0	1	0	1	1	0
other	0	0	0	0	1	0	1	3	0	1	1	1
other	0	0	0	0	0	0	0	0	0	1	0	3
other	0	0	0	1	0	0	0	0	0	0	0	0
other	0	2	0	0	0	2	2	1	0	4	0	1
other	0	1	0	0	0	0	2	1	1	0	0	0
other	1	1	0	0	0	0	1	1	0	3	1	0
other	1	0	0	1	0	1	0	0	0	0	0	0
other	0	1	0	0	0	0	1	0	0	0	0	0
other	4	1	0	5	1	3	0	4	2	3	3	1
other	2	0	0	2	1	3	0	1	0	18	4	3
other	0	0	1	2	1	0	0	0	0	1	1	1
other	2	0	0	0	2	1	4	2	0	1	0	3
other	0	0	0	0	1	0	0	0	0	0	0	2
other	0	0	0	0	1	1	0	0	0	1	0	1
other	0	0	0	0	0	0	0	1	0	1	2	2
other	0	2	0	0	0	0	2	0	1	2	1	0
other	0	0	0	0	0	0	0	1	0	0	0	0
other	0	0	0	0	0	0	0	1	0	0	0	0
other	0	0	0	1	0	0	0	1	0	1	2	0
other	0	0	0	0	0	0	0	0	0	1	0	1
other	0	0	1	0	0	0	0	0	0	1	0	0
other	0	0	0	0	0	0	0	0	1	1	0	0
other	2	0	1	0	1	1	0	0	1	1	1	0
other	197	183	199	295	277	268	2850	2729	2613	2161	1981	4208
other	0	0	0	0	1	0	1	0	0	0	0	0
other	1	0	2	0	2	1	1	1	2	1	1	0
other	0	0	0	0	0	0	0	0	0	1	0	0
other	0	0	2	0	0	1	0	0	0	0	0	0
other	0	0	1	0	0	0	0	0	1	0	0	0
other	0	0	1	0	1	1	1	1	0	0	1	0
other	1	0	1	1	1	0	0	0	1	2	0	2
other	2	0	0	5	2	3	3	1	0	2	4	2
other	1	0	0	1	0	1	0	0	0	3	0	0
other	0	0	1	0	0	0	0	0	0	0	0	0
other	12	21	5	11	11	18	14	15	28	18	15	15
other	0	0	1	0	1	1	1	1	2	7	0	2
other	0	0	0	0	1	2	0	0	0	3	1	2
other	897	849	966	1012	965	912	1068	1020	992	995	956	1039
other	0	0	1	0	0	0	0	0	0	0	0	0
other	0	0	0	0	0	1	0	1	0	2	2	0
other	0	0	0	1	0	1	0	0	0	0	0	0
other	0	0	0	0	2	1	1	1	0	2	2	0
other	0	0	0	0	0	0	0	0	0	1	0	0
other	29	27	31	36	31	24	247	212	184	214	142	279
other	0	1	1	2	0	1	1	2	0	2	1	0
other	797	846	824	867	852	782	1099	1067	958	1021	955	1108
other	0	0	0	0	0	0	0	0	1	1	0	0
other	0	0	0	0	0	0	0	0	0	3	0	1
other	0	0	0	0	0	0	0	3	1	3	0	0
other	1	0	1	0	0	0	0	0	0	0	0	0
other	0	0	0	1	0	0	0	0	0	2	1	0
other	0	0	0	0	1	0	0	0	0	1	0	1
other	1	1	0	0	3	2	1	0	1	4	2	0
other	0	1	0	1	0	0	0	0	0	0	1	0
other	0	0	0	3	0	0	0	0	2	1	1	0
other	0	0	0	0	0	1	0	0	0	1	2	0
other	0	0	0	0	0	0	0	0	0	1	0	0
other	0	0	0	1	0	2	1	1	0	3	1	0
other	0	0	0	0	0	0	0	0	1	0	2	3
other	2	2	0	0	0	0	2	1	1	2	2	2
other	263	275	276	347	275	274	295	309	269	320	262	292
other	441	431	526	511	469	467	493	484	460	428	459	445
other	3	0	0	0	0	0	0	0	1	0	1	2
other	0	0	0	0	0	0	0	2	0	1	0	0
other	7	5	3	7	5	2	10	10	8	11	5	11
other	0	2	1	4	3	5	18	28	17	21	16	31
other	318	357	383	327	342	323	392	369	351	340	326	351
other	0	0	0	0	0	0	0	0	0	0	0	1
other	1	0	0	0	0	0	0	0	0	0	0	0
other	0	0	0	1	0	0	0	0	0	0	0	0
other	2	0	1	1	0	1	0	0	3	1	0	3
other	0	0	0	0	0	0	0	1	0	3	0	0
other	0	1	0	1	0	0	1	1	1	0	3	0
other	1	0	0	2	2	1	1	0	3	0	1	1
other	1	1	1	2	0	3	2	1	0	1	0	0
other	3	3	3	4	4	2	9	2	4	6	2	3
other	0	0	0	0	0	0	0	0	0	1	1	3
other	0	1	1	0	1	1	0	0	0	1	0	0
other	0	1	0	1	1	0	1	0	0	1	0	0
other	0	0	4	0	0	2	0	2	1	3	0	1
other	0	0	1	1	0	0	0	0	0	0	0	1
other	0	0	0	0	0	1	0	0	0	0	0	0
other	0	0	0	0	0	0	0	0	0	1	0	0
other	1	2	5	1	3	1	1	4	1	4	2	1
other	3	2	2	2	1	3	0	0	1	1	0	1
other	0	1	0	0	0	2	0	1	0	0	0	1
other	2	1	2	1	2	0	6	1	2	0	0	2
other	0	0	0	0	0	0	0	0	0	1	0	2
other	0	0	0	0	0	0	0	1	0	0	0	0
other	0	1	0	0	2	1	0	0	0	1	0	0
other	0	0	0	0	2	1	1	1	2	1	1	3
other	3	3	6	4	7	6	15	21	16	24	16	22
other	1	0	0	0	0	1	0	0	0	0	0	1
other	0	0	0	0	0	0	0	0	1	0	0	3
other	9	8	6	5	6	0	19	17	15	11	11	22
other	0	0	0	0	0	0	0	0	0	2	0	0
other	0	1	0	0	0	0	0	0	1	1	1	2
other	0	0	0	1	0	0	0	0	0	0	0	1
other	0	0	0	0	0	0	0	0	0	0	0	1
other	0	0	0	0	0	0	1	0	0	0	1	0
other	0	0	1	0	0	0	0	0	0	1	0	0
other	0	0	1	1	1	0	0	0	0	0	0	0
other	5	8	4	12	6	5	6	5	0	4	9	8
other	1	0	0	0	1	1	0	0	0	3	0	1
other	0	1	0	1	2	0	1	1	1	2	0	0
other	0	0	0	1	1	0	0	0	0	2	0	0
other	0	1	0	0	0	0	0	1	0	1	0	0
other	6520	6980	7147	7056	6450	5895	6703	6541	6810	6441	6608	6447
other	0	0	0	0	0	0	0	0	1	1	1	1
other	0	0	1	0	0	0	0	1	0	0	0	0
other	2098	2291	2363	2499	2295	2176	2203	2341	2269	2274	2087	2084
other	0	1	0	3	0	1	1	0	0	1	1	0
other	0	0	0	0	0	0	0	0	0	1	0	0
other	2	4	2	2	0	4	0	1	3	11	4	6
other	0	0	0	0	0	2	0	0	0	0	1	1
other	0	0	0	0	0	0	0	0	0	3	0	1
other	0	0	0	0	0	0	0	0	0	0	0	1
other	323	364	353	433	382	389	360	333	354	391	413	442
other	0	0	0	0	1	0	0	0	0	1	0	0
other	0	0	0	0	0	0	1	0	1	2	0	2
other	0	1	0	0	0	0	0	0	2	1	0	1
other	1	0	0	1	0	0	0	0	1	1	0	1
other	0	1	0	0	0	1	0	2	0	0	0	0
other	2	0	0	2	0	1	0	0	1	0	0	1
other	0	0	1	0	0	0	0	0	0	1	1	0
other	1	1	1	1	3	1	4	1	2	4	0	1
other	1	0	0	1	0	0	1	0	1	3	2	7
other	0	0	0	1	0	0	0	0	0	0	0	0
other	1	0	0	0	1	1	0	0	0	4	1	0
other	0	1	0	0	1	0	0	0	0	1	0	0
other	0	1	0	0	0	0	0	0	0	0	0	1
other	0	0	0	1	0	0	0	0	0	2	0	0
other	16	16	16	24	12	18	13	18	19	19	27	21
other	1	1	0	1	0	1	1	1	0	2	2	2
other	1	1	1	2	0	3	3	1	0	5	1	7
other	0	1	0	0	0	0	0	0	0	0	0	0
other	0	0	0	0	0	0	0	0	0	0	1	1
other	0	0	0	0	0	0	0	1	0	0	0	0
other	0	0	0	0	1	0	0	0	0	0	0	0
other	0	0	0	1	1	0	1	1	0	0	0	0
other	0	0	1	0	0	1	1	0	1	2	1	0
other	1	1	1	1	1	0	2	0	0	6	1	3
other	1	1	0	1	0	0	0	1	0	1	0	3
other	2	1	3	6	2	2	1	2	1	4	1	3
other	2	0	0	2	0	1	3	2	1	3	1	0
other	0	0	0	0	0	0	0	1	0	0	0	0
other	29	26	32	35	30	32	38	23	31	41	30	36
other	0	0	0	1	0	0	0	1	0	4	0	0
other	4	6	2	2	1	3	6	4	8	3	4	8
other	0	0	0	0	0	0	0	2	0	1	3	1
other	1	0	0	1	0	0	0	0	0	1	0	0
other	0	1	0	0	0	2	1	0	2	0	0	1
other	1	3	0	0	2	0	0	1	0	0	0	0
other	0	0	0	0	1	0	0	0	0	0	0	1
other	1	0	0	0	1	0	0	0	1	3	0	0
other	0	0	0	1	0	1	0	0	0	2	0	1
other	0	0	0	0	0	0	0	0	0	0	2	3
other	0	0	2	0	0	1	1	1	2	1	0	0
other	1	0	0	1	0	0	0	0	1	1	1	0
other	0	0	0	2	0	0	0	1	2	0	0	2
other	0	0	1	0	0	0	0	0	0	0	0	0
other	0	0	1	0	0	1	0	0	0	0	0	1
other	1	0	1	0	0	1	0	0	2	0	1	0
other	0	0	0	1	0	0	0	0	1	0	0	0
other	0	0	0	0	1	0	0	0	0	3	0	1
other	0	1	0	0	3	1	0	4	0	1	0	1
other	0	0	1	0	0	0	2	1	1	0	0	1
other	0	0	1	3	1	1	4	4	2	3	3	4
other	0	1	0	3	1	0	0	0	1	2	0	0
other	1	0	0	2	0	0	0	0	0	0	0	0
other	0	0	0	2	0	0	0	0	0	0	0	0
other	0	0	0	0	0	1	0	0	0	0	0	0
other	1	0	0	0	0	1	0	0	0	0	0	1
other	0	1	0	0	0	0	0	0	0	1	2	0
other	0	0	0	0	0	0	1	1	1	0	1	0
other	1	0	1	0	0	0	0	0	0	1	1	1
other	1	1	2	3	0	1	1	2	0	0	0	1
other	0	0	0	0	0	0	0	0	0	0	0	1
other	0	0	0	0	0	1	1	0	0	1	0	0
other	1	0	1	0	0	1	0	1	0	1	0	0
other	0	0	2	0	0	0	0	0	0	1	0	0
other	0	0	0	0	0	0	1	0	0	1	0	1
other	4	3	0	0	2	0	3	1	1	3	1	2
other	0	0	0	1	0	0	0	0	0	0	0	1
other	1	0	0	1	1	0	0	1	0	0	1	0
other	0	0	0	0	0	1	0	0	0	4	0	0
other	4	3	3	4	8	2	8	6	7	7	5	12
other	2	3	5	0	5	1	4	5	8	25	9	11
other	0	0	0	0	0	0	0	0	1	0	0	0
other	5	6	5	9	5	4	5	7	4	4	7	7
other	0	0	0	2	0	0	1	1	0	2	0	0
other	1	1	0	0	0	0	0	0	1	0	0	1
other	2	2	2	1	3	1	0	3	2	4	6	2
other	0	0	0	0	0	0	0	0	0	0	0	1
other	0	0	0	0	0	0	1	0	0	0	1	0
other	0	0	1	0	0	0	0	1	0	0	0	0
other	0	0	0	0	0	0	0	0	0	2	0	0
other	0	0	1	0	0	0	0	0	0	0	0	0
other	1	0	0	0	0	0	1	0	0	0	0	0
other	0	0	1	1	2	1	1	2	1	1	1	0
other	0	0	0	0	0	0	0	0	0	1	0	0
other	0	0	0	0	1	0	0	1	0	1	0	0
other	0	0	0	1	0	0	1	0	0	2	0	1
other	1	0	0	0	0	0	0	1	0	1	0	1
other	0	0	0	1	0	1	0	0	0	1	1	0
other	0	1	1	0	0	0	1	0	0	3	0	0
other	0	1	0	2	0	0	1	2	1	5	2	5
other	1	1	0	0	0	1	0	0	0	0	1	2
other	0	0	0	0	1	0	1	0	1	0	0	2
other	1	0	3	1	0	1	1	1	0	3	0	1
other	1	0	0	0	1	0	1	0	0	1	1	0
other	3	1	0	4	2	2	3	2	1	166	387	684
other	17	17	20	15	19	11	22	14	24	12	17	21
other	754	695	766	896	757	784	784	700	809	809	923	969
other	0	0	0	0	1	1	1	0	0	0	1	0
other	0	0	0	1	0	0	0	0	0	0	0	0
other	0	1	0	0	0	0	0	0	0	0	0	0
other	1	1	1	0	4	3	0	2	1	81	241	479
other	0	0	0	0	1	0	0	0	0	0	0	0
other	1	0	0	2	0	0	1	0	0	0	0	2
other	0	1	0	0	0	0	1	0	0	0	1	0
other	0	0	1	0	0	0	0	1	0	0	0	0
other	3	4	0	2	4	3	6	5	2	5	3	6
other	0	0	0	0	0	0	1	0	0	0	0	0
other	0	0	0	0	0	0	0	0	0	1	0	1
other	0	0	0	0	0	1	1	0	0	0	0	0
other	0	0	0	0	1	0	0	0	0	6	0	2
other	0	1	1	4	3	0	3	1	2	1	3	5
other	0	0	0	0	0	0	0	0	1	0	0	0
other	0	0	0	0	0	0	0	0	0	0	1	0
other	0	0	0	0	0	1	0	1	3	4	0	3
other	0	0	0	1	3	0	1	0	0	2	1	1
other	0	0	0	1	0	0	0	0	0	2	0	1
other	0	0	0	0	1	0	0	0	0	0	1	1
other	1	0	1	0	0	1	0	0	0	0	0	0
other	0	0	0	0	0	0	0	0	1	1	0	1
other	0	1	0	0	1	0	1	1	0	1	0	1
other	0	0	0	0	0	1	0	0	0	0	0	0
other	0	0	0	0	0	0	0	0	1	0	0	0
other	1	1	0	0	0	0	0	1	1	0	0	0
other	0	0	1	0	1	1	2	0	0	0	0	2
other	0	0	1	1	0	0	0	0	0	1	0	0
other	0	0	0	0	0	0	0	0	0	1	0	0
other	0	0	0	0	0	0	0	0	0	2	0	0
other	0	0	0	1	0	0	0	0	0	0	0	1
other	1	0	0	0	0	0	1	0	0	0	0	0
other	0	0	0	0	0	0	0	0	0	0	1	0
other	4	7	5	0	3	4	11	13	20	13	13	26
other	0	1	1	2	0	1	2	0	0	0	0	2
other	3359	1632	1995	1289	1123	779	846	1833	1020	4025	1326	1236
other	161	158	183	206	163	197	171	159	169	159	170	161
other	0	0	0	1	0	0	0	0	0	0	1	0
other	0	0	0	0	0	0	0	0	0	1	0	0
other	0	0	0	0	0	0	0	0	0	0	0	1
other	3	1	6	1	4	6	2	2	1	3	2	1
other	2	0	1	1	0	0	0	1	1	1	3	1
other	2	0	0	1	0	0	1	1	0	3	0	0
other	0	0	0	0	0	0	0	0	0	0	1	1
other	0	2	0	1	0	2	1	1	1	3	0	0
other	0	0	0	0	0	1	1	0	0	0	0	0
other	0	0	2	0	1	0	0	1	1	0	1	1
other	0	0	0	0	0	0	0	0	0	0	1	1
other	4	7	6	6	6	3	8	6	8	7	12	14
other	71	82	97	75	55	74	83	91	73	71	79	68
other	0	0	0	1	1	0	0	0	0	1	3	1
other	0	0	0	0	0	1	0	1	0	0	0	1
other	0	0	0	0	0	1	1	0	0	0	0	0
other	1	0	0	0	0	0	0	0	0	0	0	0
other	3	3	1	0	1	1	3	5	1	1	3	6
other	0	0	0	1	0	1	0	0	0	0	0	1
other	2	0	1	0	0	2	1	2	0	1	2	0
other	0	0	0	0	0	1	0	0	1	0	0	1
other	0	0	0	0	1	0	2	1	1	0	0	3
other	0	0	0	0	0	0	0	0	1	0	0	0
other	0	0	0	0	0	0	0	0	0	3	0	0
other	0	0	0	0	0	0	0	2	2	0	0	0
other	0	0	0	2	0	0	0	0	1	2	1	12
other	1	0	0	2	0	0	0	0	0	0	1	0
other	1	0	0	0	0	0	0	0	0	0	0	0
other	0	0	0	0	0	0	0	0	1	7	2	0
other	28	11	11	11	19	11	30	28	20	27	29	21
other	0	0	1	1	1	0	1	1	0	1	0	0
other	0	0	0	1	0	0	0	0	0	0	0	0
other	0	0	0	0	0	0	0	0	1	2	1	0
other	0	0	1	0	1	2	1	0	0	2	3	2
other	0	0	0	0	0	0	1	0	0	0	1	0
other	1	4	2	3	1	4	5	7	9	14	4	6
other	0	0	0	0	0	0	0	0	0	1	0	0
other	0	0	0	1	1	0	0	0	0	0	0	1
other	0	0	1	0	0	0	0	0	0	0	1	0
other	0	0	0	0	0	0	0	2	0	6	0	0
other	1	1	2	0	1	0	0	1	1	1	1	1
other	0	0	0	0	0	0	0	0	1	0	0	0
other	3	2	1	0	2	0	2	1	1	2	4	1
other	1	1	0	0	0	0	1	0	0	0	0	1
other	4	1	0	9	4	1	2	3	2	2	2	5
other	0	0	0	0	0	0	0	0	0	1	0	0
other	1	0	2	1	0	0	0	1	0	1	0	0
other	0	0	0	0	1	0	0	0	0	1	0	0
other	0	2	0	0	2	0	0	0	2	2	0	0
other	143	115	145	142	158	157	128	128	141	139	167	190
other	0	0	0	0	0	0	1	0	0	0	0	0
other	1	0	0	1	1	0	0	0	0	1	0	0
other	1	1	1	0	0	2	1	1	0	1	0	0
other	0	2	0	0	0	0	0	0	0	0	0	1
other	43	33	43	41	31	44	30	40	31	54	52	44
other	0	1	1	0	1	1	3	1	0	2	1	0
other	0	0	0	1	0	0	0	0	0	2	1	1
other	0	1	0	0	0	0	0	1	0	0	0	0
other	0	0	1	0	0	0	0	0	0	1	0	0
other	0	0	1	1	1	1	0	1	0	0	0	0
other	1	0	2	3	0	1	0	0	0	1	1	2
other	0	0	1	0	1	0	0	0	0	0	1	0
other	0	0	1	0	1	0	1	1	2	2	0	2
other	0	0	0	0	0	0	0	0	0	0	0	1
other	26	26	32	39	26	30	27	29	31	20	25	31
other	0	1	0	0	0	0	0	0	0	0	0	0
other	0	0	0	1	1	1	0	0	0	1	0	0
other	0	0	0	1	0	1	0	0	0	0	0	0
other	1	0	0	0	0	1	0	0	0	0	0	0
other	0	0	0	0	0	0	0	0	0	2	0	1
other	3	5	3	4	3	3	5	4	6	6	6	5
other	0	1	0	0	0	0	0	1	0	0	0	1
other	0	0	0	0	0	0	0	0	0	1	0	0
other	1	0	0	0	0	1	0	1	0	0	0	1
other	0	0	0	0	0	0	0	0	0	0	0	1
other	0	0	1	0	0	0	1	0	0	0	0	1
other	0	1	2	1	0	3	0	3	1	1	1	4
other	0	0	0	1	1	1	0	0	0	1	0	0
other	1	3	0	1	0	1	1	0	0	0	0	1
other	0	0	0	0	0	0	0	0	0	3	0	0
other	1	0	0	2	0	0	0	0	2	13	44	56
other	1	0	2	1	1	2	2	2	0	5	5	2
other	1	0	0	0	0	0	0	0	0	3	1	0
other	0	1	0	0	0	0	0	0	0	0	0	0
other	0	1	0	0	0	0	1	0	1	0	0	0
other	0	0	0	0	1	0	0	0	0	2	1	0
other	1	1	0	0	0	1	0	2	1	2	0	0
other	0	0	0	0	0	0	0	0	0	0	2	0
other	72	71	80	113	86	88	89	76	91	102	114	141
other	1	0	1	0	0	0	1	2	2	2	3	2
other	0	0	0	1	1	0	7	2	4	5	1	9
other	720	665	754	892	806	818	773	759	743	776	838	880
other	0	0	0	0	0	1	0	0	0	1	0	0
other	2	1	0	0	1	1	0	1	0	1	1	0
other	0	0	0	0	0	0	2	0	1	0	0	0
other	95	87	93	85	96	79	81	113	81	94	99	93
other	1	0	0	0	0	0	0	0	0	0	0	0
other	0	0	0	0	0	1	0	0	0	0	0	0
other	1	0	0	0	0	1	0	3	1	1	0	0
other	0	1	0	1	0	0	0	0	0	1	0	1
other	2	1	0	0	0	0	1	1	1	2	0	1
other	0	0	0	0	0	0	0	0	0	1	0	0
other	1	0	1	1	0	1	0	1	0	2	0	0
other	0	1	0	0	0	0	0	0	0	1	0	0
other	2	0	0	1	0	0	1	0	0	0	0	1
other	0	0	0	0	0	4	0	0	0	0	0	0
other	0	0	0	0	0	2	0	0	0	1	0	0
other	0	0	0	1	1	0	0	0	0	0	0	0
other	183	156	195	196	180	176	179	159	167	154	194	175
other	1	1	1	0	1	0	1	3	1	1	1	1
other	1	0	0	0	0	0	0	0	1	4	0	0
other	11	3	10	4	3	5	14	3	5	7	3	9
other	13	4	4	24	25	21	29	15	8	16	16	21
other	0	0	0	0	0	0	0	0	0	2	1	0
other	0	0	0	0	0	0	1	0	0	0	0	0
other	3	6	7	2	4	5	7	2	7	7	6	6
other	5	2	1	2	2	2	0	1	1	0	0	2
other	0	0	0	0	0	0	0	0	0	2	0	0
other	0	0	0	0	0	0	1	0	0	1	0	0
other	0	0	0	0	0	0	0	0	0	0	1	1
other	1	0	0	1	0	0	0	0	0	0	0	0
other	1	0	0	1	0	0	0	0	0	0	0	1
other	0	0	1	1	0	1	1	1	0	0	0	1
other	0	0	0	1	1	0	0	0	0	0	0	0
other	0	0	0	0	1	0	1	1	0	0	0	0
other	0	0	1	0	0	0	1	0	0	1	1	0
other	6	10	7	1	7	5	119	109	115	89	112	112
other	0	1	0	0	0	0	0	0	0	2	0	0
other	1	0	1	0	1	0	0	1	1	0	0	0
other	0	0	0	0	0	1	1	1	0	0	0	0
other	0	0	0	1	0	0	0	0	0	0	0	0
other	0	0	0	0	0	0	0	0	0	1	0	1
other	0	0	0	0	0	0	0	1	0	0	1	0
other	0	0	0	0	0	0	0	0	0	1	0	0
other	66	80	51	78	87	82	73	69	60	84	89	91
other	1	0	0	2	2	0	1	2	1	1	0	0
other	0	0	0	0	0	0	0	1	0	0	0	0
other	0	0	0	1	0	0	0	0	0	0	0	0
other	2	1	0	1	0	0	0	0	0	0	1	1
other	0	0	0	0	0	0	0	0	0	1	1	0
other	1	0	0	0	0	0	0	0	0	0	0	0
other	0	1	0	1	0	0	1	1	0	0	0	0
other	2	0	2	0	1	1	1	1	3	3	2	4
other	0	0	1	1	0	0	0	0	1	0	0	1
other	0	0	0	0	0	0	0	0	0	1	0	0
other	0	0	1	0	0	1	0	1	1	0	0	0
other	2	1	1	0	1	0	0	1	0	0	0	0
other	2	6	3	6	3	0	3	3	4	8	3	4
other	0	0	0	1	0	0	1	0	0	0	0	0
other	1	1	0	0	2	0	0	0	0	0	1	0
other	1	0	0	0	1	0	0	0	0	0	0	0
other	0	0	1	1	0	0	0	0	0	0	0	0
other	0	0	1	0	1	0	2	0	0	0	1	1
other	0	0	0	0	0	0	0	0	0	1	0	1
other	0	0	3	0	1	1	2	0	1	3	4	0
other	3	1	1	1	1	0	3	5	0	1	1	0
other	0	0	1	0	1	1	1	0	0	1	0	0
other	4	7	5	6	14	10	6	8	15	96	34	42
other	1	2	1	1	1	1	0	0	0	1	0	1
other	261	262	289	278	280	292	317	284	281	335	340	379
other	0	1	0	0	0	0	0	0	0	0	1	0
other	161	156	148	175	171	158	159	156	141	182	157	171
other	3	1	1	7	7	8	5	7	3	5	5	6
other	0	0	0	1	0	1	1	2	2	5	1	0
other	0	0	1	1	0	1	0	0	0	0	2	0
other	0	0	0	0	0	0	0	0	0	0	1	0
other	0	0	0	0	0	0	0	0	0	2	0	0
other	10	11	15	21	20	14	20	12	13	12	17	33
other	0	0	0	0	0	0	0	0	0	0	0	1
other	0	0	0	0	0	0	0	0	1	0	0	1
other	0	0	0	0	0	0	0	0	0	0	1	0
other	3	2	0	3	1	2	1	3	2	2	2	4
other	4	2	2	4	1	4	2	0	2	20	7	9
other	4	4	3	6	3	9	8	6	7	11	10	7
other	1	0	1	2	1	0	2	0	0	0	0	0
other	0	0	0	0	0	0	2	0	0	0	0	0
other	0	0	0	0	0	0	0	0	0	1	0	0
other	1	0	1	0	0	0	0	0	0	1	0	0
other	0	1	0	0	0	1	0	0	0	0	0	0
other	1	0	1	0	0	1	1	1	0	0	3	1
other	0	1	0	1	0	0	0	2	0	2	0	0
other	0	0	0	0	0	0	0	0	0	0	1	1
other	3	1	1	0	1	1	1	1	2	8	3	6
other	1	1	2	0	3	0	3	0	2	3	1	0
other	30	27	24	23	23	15	17	18	21	29	28	19
other	0	1	0	0	1	0	0	0	1	0	0	0
other	1	0	3	0	1	1	2	1	0	0	0	2
other	7	9	10	20	14	12	14	15	11	10	14	15
other	0	0	0	0	0	0	0	0	0	3	0	0
other	0	1	0	0	0	0	4	5	1	10	6	1
other	0	0	0	1	0	0	0	0	0	1	1	0
other	1	1	0	3	1	0	0	0	1	0	0	0
other	16	20	13	19	19	20	13	14	21	20	26	25
other	1	0	1	0	1	1	0	0	1	1	0	0
other	0	1	0	0	0	0	1	0	0	1	3	0
other	0	0	1	0	0	0	0	0	0	0	0	0
other	0	0	0	0	0	0	0	0	1	0	0	0
other	0	0	0	0	2	1	0	0	2	0	1	3
other	1	1	0	0	0	1	0	0	0	1	0	0
other	3	3	0	0	0	0	0	2	0	1	1	0
other	0	0	0	0	0	0	0	0	0	1	0	0
other	0	0	0	0	0	0	0	0	0	4	1	0
other	0	0	1	0	0	0	0	0	0	0	0	4
other	1	0	0	0	1	0	2	0	1	1	0	1
other	0	0	0	0	0	0	0	0	1	4	5	11
other	0	0	0	0	0	0	0	0	0	2	0	0
other	0	0	0	0	1	1	0	0	0	0	0	0
other	0	1	0	0	1	0	0	0	1	2	3	1
other	0	1	1	1	2	3	0	0	2	1	1	0
other	1	0	0	0	0	0	0	0	1	4	0	0
other	0	0	0	0	0	1	1	0	0	0	1	0
other	1	0	3	1	2	1	0	1	0	2	2	2
other	1	3	1	0	1	1	1	1	0	3	1	1
other	0	2	0	0	0	1	1	0	0	1	0	1
other	2	0	0	0	1	0	0	0	0	15	45	66
other	0	0	0	0	0	0	0	0	0	1	0	0
other	0	0	0	1	0	0	0	0	1	1	0	0
other	1	0	0	1	0	0	0	1	0	0	0	3
other	0	1	3	2	1	0	0	0	1	1	0	2
other	1	1	1	1	0	0	0	0	1	1	0	0
other	0	0	0	0	0	1	0	0	0	0	0	0
other	0	1	0	1	0	0	0	0	0	1	0	0
other	0	3	1	1	1	1	3	1	2	0	4	1
other	0	0	0	0	0	1	0	3	0	1	1	0
other	0	1	0	0	0	0	0	0	0	0	0	0
other	1	0	0	0	0	0	0	0	0	1	0	1
other	8	6	8	10	9	7	8	5	11	10	4	10
other	1	0	0	1	0	0	2	0	0	0	0	0
other	3	9	4	5	6	4	2	4	4	5	4	1
other	18	18	17	24	18	16	81	68	63	72	83	109
other	1	0	0	0	0	0	0	0	1	4	1	0
other	0	0	0	0	0	0	1	0	0	2	1	0
other	0	0	0	0	0	0	0	0	0	1	0	0
other	0	0	0	0	0	0	3	0	0	1	1	0
other	1	2	1	2	0	2	1	1	2	1	3	3
other	0	1	0	0	1	0	0	0	0	1	0	0
other	0	0	0	0	0	0	0	0	1	2	0	0
other	0	1	0	0	0	0	0	0	0	0	0	0
other	0	0	0	0	0	1	0	0	0	0	0	1
other	0	0	0	0	1	0	1	0	0	2	0	1
other	84	76	93	88	93	64	118	108	95	72	89	146
other	0	0	0	1	0	0	0	2	1	0	0	0
other	1	1	0	1	0	0	0	2	0	0	1	1
other	551	463	516	569	504	495	548	552	538	485	540	609
other	0	0	1	0	1	1	1	0	1	0	0	3
other	0	0	1	0	0	1	2	2	0	3	1	0
other	2	1	1	1	0	2	1	2	0	0	1	0
other	0	0	0	0	0	0	0	1	0	0	0	0
other	3	4	6	6	5	0	27	26	11	16	11	26
other	0	1	0	0	0	5	4	3	0	4	2	2
other	4	5	2	3	4	5	2	4	3	9	3	1
other	1	0	0	2	0	1	0	1	0	2	1	2
other	0	0	0	0	0	0	0	0	1	0	0	0
other	1	0	0	1	0	0	1	1	0	2	0	1
other	0	2	1	0	1	1	0	0	0	0	0	0
other	0	1	0	2	0	0	2	0	0	3	2	0
other	0	0	2	1	1	3	3	0	1	1	2	1
other	0	0	0	1	0	1	1	0	0	0	0	0
other	186	195	196	201	170	190	187	215	218	155	187	206
other	0	0	0	1	0	0	0	0	0	0	0	0
other	0	1	0	0	0	0	0	0	1	0	0	0
other	0	0	0	0	0	0	1	0	0	0	1	0
other	0	1	0	0	0	2	0	1	0	1	1	0
other	0	0	0	0	0	0	0	0	0	0	1	0
other	0	1	0	0	1	0	0	0	0	0	0	0
other	0	0	0	0	0	0	1	0	0	0	0	0
other	7	5	2	5	8	3	5	1	1	2	3	4
other	0	0	0	0	0	0	0	1	1	0	0	0
other	2	6	2	7	5	5	2	3	4	2	6	6
other	0	2	0	3	1	1	2	1	1	1	0	0
other	29	39	17	1	0	2	1	1	0	1	0	1
other	0	1	1	0	1	1	0	1	0	2	0	0
other	1	0	0	0	0	0	0	0	1	1	1	1
other	0	1	0	0	0	0	0	0	0	0	0	0
other	0	0	0	0	0	0	1	1	0	0	2	1
other	0	0	0	0	0	0	0	1	0	0	0	0
other	0	0	0	0	0	0	0	0	0	1	1	0
other	1	0	0	0	0	0	0	1	0	0	0	0
other	1	0	1	0	0	0	0	0	0	0	0	0
other	0	0	1	2	0	1	0	0	0	0	0	0
other	0	0	0	1	1	2	0	0	0	3	0	2
other	1	0	0	0	0	0	0	0	0	0	0	0
other	0	0	0	0	0	0	0	0	0	1	0	0
other	0	1	0	0	2	0	0	2	0	2	0	1
other	0	0	1	0	2	0	0	0	0	1	1	0
other	0	0	0	0	1	0	0	0	0	0	0	0
other	1	0	1	2	2	0	1	1	1	2	3	2
other	0	0	0	1	0	0	0	0	0	0	0	1
other	0	0	1	0	1	1	2	1	0	0	1	0
other	1	3	0	1	0	3	3	2	0	2	1	2
other	0	3	1	1	4	2	0	1	1	0	2	2
other	16	15	12	15	11	7	12	10	14	11	11	6
other	0	0	0	0	0	0	0	0	0	2	0	0
other	1	1	2	0	3	1	1	1	1	1	1	2
other	0	0	0	0	0	0	0	1	0	0	0	0
other	0	0	0	0	0	0	0	0	1	0	0	0
other	1	1	0	2	1	1	0	0	2	0	3	0
other	0	1	0	0	0	0	0	0	0	0	0	0
other	1	1	0	0	0	0	0	0	0	0	0	0
other	142	156	185	186	149	163	142	115	150	170	179	172
other	0	3	1	1	1	1	1	0	1	0	0	0
other	1	0	1	1	0	3	0	2	598	3	2	6
other	0	0	1	3	1	0	0	1	1	1	1	1
other	1	1	0	0	0	2	1	0	0	2	1	0
other	0	0	0	0	0	0	0	0	0	0	0	1
other	192	170	194	263	258	217	192	186	202	238	276	245
other	0	0	0	0	0	0	1	1	0	0	0	0
other	0	0	0	0	0	0	1	0	2	0	0	0
other	1	1	1	0	1	0	1	1	0	1	0	1
other	0	0	0	0	0	0	0	0	0	3	0	0
other	0	0	0	0	0	1	0	1	0	0	0	1
other	1	2	1	0	0	1	1	0	0	0	0	0
other	0	0	2	0	1	0	1	1	0	1	3	1
other	1	0	0	0	0	1	0	0	3	1	0	2
other	0	0	0	0	0	1	0	0	1	0	0	0
other	0	0	0	0	0	0	0	0	0	0	1	0
other	1	0	0	0	0	0	0	0	0	0	0	0
other	0	0	0	0	0	0	1	0	0	0	0	1
other	1	2	1	0	1	1	0	1	1	0	0	0
other	0	4	2	1	0	1	1	2	1	1	2	1
other	0	0	0	0	0	1	1	0	1	0	2	0
other	0	0	0	0	0	0	1	0	0	0	0	0
other	0	0	1	0	0	1	0	0	1	0	0	0
other	1	0	0	0	0	0	0	0	2	3	0	2
other	0	0	0	0	0	1	0	2	0	0	0	0
other	1	1	1	1	0	0	0	1	0	1	0	0
other	0	2	1	1	1	0	1	0	0	2	2	1
other	0	1	1	1	0	1	0	1	1	1	0	0
other	1	0	0	1	1	1	1	0	1	27	32	38
other	0	0	0	1	0	0	0	0	1	5	0	0
other	0	0	0	0	0	0	1	0	0	0	0	0
other	0	0	0	0	0	0	0	0	0	1	0	0
other	432	363	403	468	368	406	372	400	333	405	395	437
other	0	0	0	0	0	0	0	0	0	1	0	1
other	11	6	8	6	5	4	6	2	7	4	5	5
other	0	0	0	0	0	0	1	0	0	1	1	0
other	0	0	0	0	0	0	0	1	2	1	0	2
other	0	0	0	1	0	0	1	0	0	0	1	0
other	0	0	0	0	0	2	0	0	0	0	1	0
other	1	0	1	0	0	0	0	0	0	0	0	0
other	1	0	1	0	0	1	0	0	3	1	1	0
other	0	0	0	0	2	0	0	2	0	2	1	1
other	0	0	0	0	1	1	0	0	0	0	0	2
other	0	0	0	0	0	0	0	0	0	1	0	1
other	0	0	1	1	0	0	0	1	0	0	0	0
other	6	8	8	11	11	2	7	9	5	10	6	11
other	0	1	0	0	0	0	0	0	0	0	0	0
other	3	1	1	0	1	2	1	0	1	3	4	3
other	1	0	0	0	0	0	1	2	1	4	0	0
other	0	0	0	0	0	0	0	0	0	1	0	1
other	0	0	0	0	0	0	0	0	0	0	0	1
other	0	0	0	0	0	1	0	0	0	0	0	0
other	0	0	1	2	0	3	3	0	1	1	1	2
other	3	1	3	4	1	1	32	26	10	19	19	34
other	0	0	0	0	0	0	0	0	1	1	1	0
other	0	0	0	1	1	0	0	0	0	2	0	0
other	0	1	0	0	0	1	0	0	0	1	1	1
other	1	1	1	0	0	1	1	0	0	3	0	0
other	1	0	1	3	5	6	4	0	3	5	4	0
other	3	4	4	7	0	0	0	3	5	6	6	2
other	0	1	2	2	1	4	3	2	2	1	4	3
other	1	1	0	2	3	1	2	3	3	12	2	5
other	2	3	3	4	0	4	4	3	2	8	5	4
other	1	0	0	0	0	0	1	0	0	2	0	2
other	5	4	5	6	2	1	4	3	5	5	3	6
other	7	5	10	6	6	6	3	11	9	15	15	10
other	2	0	2	3	1	1	1	2	0	0	1	2
other	2	3	1	4	2	4	4	7	2	8	5	13
other	0	0	0	0	0	0	0	1	0	0	0	0
other	1	0	0	0	0	1	1	0	1	1	2	0
other	0	0	0	0	0	0	0	0	2	0	0	0
other	1	0	4	1	5	2	5	1	2	7	9	15
other	0	0	1	0	1	1	0	0	1	7	0	0
other	0	1	2	1	0	1	0	0	0	0	0	0
other	0	1	0	0	1	0	2	1	0	1	1	1
[truncated: 349 more rows]
