# Supplementary material for: Base J and H3.V Regulate Transcriptional Termination in Trypanosoma brucei
Source: PLoS Genet. 2016 Jan 21;12(1):e1005762. doi: 10.1371/journal.pgen.1005762 (PMC4721952; doi:10.1371/journal.pgen.1005762)
Supplement: S2 Data — (XLSX) [file pgen.1005762.s017.xlsx]

## Sheet: antisense_1000
name	WT	J	H3V	both
Tb927.9.780	-0.193541	0.190461	0.266566	0.829331
Tb927.1.330	-9.96578	-6.19258	-6.77255	-3.69923
Tb927.1.530	-2.13279	-1.70305	-1.97248	-0.38089
Tb927.1.2780	1.76944	1.37186	1.37576	1.35979
Tb927.1.3390	-9.96578	-4.31388	-4.83141	-3.10972
Tb927.1.3730	-1.49731	-3.00366	-4.61687	-4.11893
Tb927.2.220	-9.96578	-4.12145	-4.03733	-3.4517
Tb927.2.3340	0.316795	1.05546	0.22629	1.15959
Tb927.3.600	-9.96578	-5.33881	-9.96578	-4.39281
Tb927.3.4010	0.0172305	1.96973	0.732344	2.35588
Tb927.3.4396	-9.96578	-2.92808	-9.96578	-9.96578
Tb927.3.5750	-5.42358	-3.45893	-4.41175	-2.42704
Tb927.4.1219	-9.96578	-1.26803	-9.96578	-1.92014
Tb927.4.5440	-9.96578	-9.96578	-9.96578	-5.77844
Tb927.5.300	-5.90945	-4.39268	-9.96578	-4.85824
Tb927.5.460b	4.83689	5.15118	5.01801	5.60042
Tb927.5.3100	-9.96578	-1.03187	-6.40007	-0.363691
Tb927.5.4010	-4.82179	-4.14411	-4.36135	-1.68214
Tb927.5.4640	-3.90551	1.46584	-3.25095	2.44872
Tb927.6.350	1.02725	1.99157	0.853745	2.0491
Tb927.6.810	-1.63845	-1.00816	-2.09897	-0.417152
Tb927.6.3400	-2.48388	-0.277856	-1.7587	0.115604
Tb927.7.310	-0.474633	0.825189	0.47937	1.59668
Tb927.7.6550	-9.96578	-9.96578	-5.99015	-5.59125
Tb927.8.443	-9.96578	-3.52837	-9.96578	-9.96578
Tb927.8.5350	-9.96578	-3.52286	-4.58706	-2.26656
Tb927.8.6570	-5.30712	-9.96578	-6.08088	-6.61122
Tb927.9.13160	-2.49954	-0.773402	-2.02313	0.808745
Tb927.9.15950	-4.7701	0.317898	-3.41227	0.919827
Tb927.9.16410	-9.96578	-4.95329	-9.96578	-4.15571
Tb927.9.17640	-9.96578	-9.96578	-9.96578	-5.2158
Tb927.9.17940	-9.96578	-9.96578	-9.96578	-4.44223
Tb927.10.1770	-3.60856	-1.77253	-3.45916	-0.0601883
Tb927.10.2400	-4.65561	-4.63872	-3.64636	-3.35238
Tb927.10.3630	-3.77638	1.37212	-3.42822	1.18897
Tb927.10.5720	0.492275	1.68878	1.02327	2.51477
Tb927.10.7660	-9.96578	-5.0838	-5.40515	-5.32067
Tb927.10.7960	-9.96578	-3.56513	-3.06019	-2.86705
Tb927.10.13060	-1.99041	0.00127067	-1.23323	0.739354
Tb927.11.2410	-2.64715	-0.422327	-1.99605	0.0169834
Tb927.11.9380	1.83209	3.11332	1.94057	3.43766
Tb927.11.11990	0.448516	3.09564	1.62398	3.78736
Tb927.11.16200	-1.00661	-0.545574	-1.87776	0.604868
Tb927.11.17050	-3.63918	-2.75618	-4.82542	-3.03344
Tb927.11.17380	-5.16513	-2.64795	-6.22148	-2.1297

## Sheet: sense_1000
name	WT	J	H3V	both
Tb927.1.40	-9.96578	-9.96578	-9.96578	-4.63992
Tb927.1.330	0.710359	0.630685	0.819647	0.849433
Tb927.1.530	5.76612	5.95826	5.78473	5.95112
Tb927.1.2780	-1.86955	-1.87177	-4.43638	-1.74716
Tb927.1.3390	5.12363	5.65862	5.46931	5.82103
Tb927.2.220	4.14301	3.97399	4.07223	4.36137
Tb927.2.3340	5.35065	5.72816	5.72922	6.06662
Tb927.3.520	2.98359	2.97502	3.15615	3.60453
Tb927.3.600	3.52428	3.58686	3.41617	3.57087
Tb927.3.4010	-3.64476	-0.174474	-2.30829	-0.667354
Tb927.3.4396	-9.96578	-9.96578	-9.96578	-3.71473
Tb927.3.5750	1.47708	2.06826	1.3974	2.43163
Tb927.4.1219	-9.96578	-0.763733	-9.96578	-3.74863
Tb927.4.5440	-1.49865	-0.41957	-0.586162	0.238504
Tb927.5.300	3.68095	3.69492	3.76087	3.76451
Tb927.5.460b	-9.96578	-4.7903	-9.96578	-2.7663
Tb927.5.3100	6.61872	6.41648	6.5311	6.46765
Tb927.5.4010	5.59246	5.92163	5.77734	5.96592
Tb927.5.4640	-2.65239	-2.22979	-2.35061	-2.57463
Tb927.6.350	5.19004	5.50984	5.24373	5.30449
Tb927.6.810	-3.76374	-0.68798	-3.52671	-0.0533417
Tb927.6.3400	-9.96578	-9.96578	-5.97998	-9.96578
Tb927.7.310	3.5757	3.67148	3.40395	3.4931
Tb927.7.6550	4.8102	4.67498	4.75882	4.74361
Tb927.7.6870	-9.96578	-5.51873	-9.96578	-4.96442
Tb927.8.443	-9.96578	-9.96578	-9.96578	-4.42545
Tb927.8.5350	3.61066	4.34716	3.64467	4.25061
Tb927.8.6570	3.28444	3.62094	3.59128	3.96458
Tb927.9.660	-5.93866	-9.96578	-9.96578	-5.84631
Tb927.9.13160	-3.46224	-0.330491	-4.04851	0.737086
Tb927.9.15950	-3.90063	-1.63336	-9.96578	-0.950168
Tb927.9.17940	-5.01859	-5.36644	-6.08055	-5.60135
Tb927.10.60	-3.63517	-9.96578	-5.49521	-5.35049
Tb927.10.1770	5.09024	5.71291	5.38028	5.88532
Tb927.10.2400	4.78193	4.6864	4.72686	4.9055
Tb927.10.3630	5.00275	5.04798	4.98524	5.03661
Tb927.10.5720	-1.22182	1.62348	-0.922528	1.73624
Tb927.10.7660	-2.69236	-1.54337	-2.03077	-1.13327
Tb927.10.7960	6.81277	6.65836	6.7694	6.65658
Tb927.10.13060	-2.72248	-0.471801	-1.0114	0.0757279
Tb927.11.2410	6.47143	6.61907	6.56902	6.40912
Tb927.11.9380	-3.07483	-0.582758	-2.62696	0.210019
Tb927.11.11990	-4.84142	-3.61001	-4.3515	-4.65582
Tb927.11.16200	6.99435	6.83711	6.93699	6.70736

## Sheet: antisense_5000
name	WT	J	H3V	both
Tb927.8.2670	-6.2962	-9.96578	-7.30052	-5.99824
Tb927.9.780	-0.193541	0.190461	0.266566	0.829331
Tb927.9.14990	-9.96578	-9.96578	-9.96578	-4.57335
Tb927.9.16090	-6.33494	-9.96578	-7.0655	-9.96578
Tb927.10.3060	-1.33398	-0.786701	-0.754338	-0.794569
Tb927.10.9550	-9.96578	-4.27421	-3.86097	-3.2841
Tb927.10.9590	-5.31307	-4.69323	-7.30145	-5.99928
Tb927.10.14950	-4.76395	-3.91303	-4.93165	-5.01659
Tb927.11.11420	-1.07409	-1.0867	-1.08823	-0.355822
Tb927.11.12020	-5.65953	-5.64308	-9.96578	-9.96578
Tb927.11.14520	-9.96578	-9.96578	-4.66187	-6.29762
Tb927.1.120	-4.56492	-2.80229	-3.08476	-2.75226
Tb927.1.330	-9.96578	-6.19258	-6.77255	-3.69923
Tb927.1.530	-2.13279	-1.70305	-1.97248	-0.38089
Tb927.1.2780	1.76944	1.37186	1.37576	1.35979
Tb927.1.3390	-9.96578	-4.31388	-4.83141	-3.10972
Tb927.1.3730	-1.49731	-3.00366	-4.61687	-4.11893
Tb927.1.5280	-6.13506	-3.67298	-5.20267	-1.38494
Tb927.2.220	-9.96578	-4.12145	-4.03733	-3.4517
Tb927.2.1050	-6.33586	-3.963	-6.27482	-2.47293
Tb927.2.2020	-4.5886	-6.48761	-5.87033	-3.51974
Tb927.2.3340	0.316795	1.05546	0.22629	1.15959
Tb927.2.5410	-1.80793	0.384178	-1.40279	0.785961
Tb927.2.6372	-9.96578	-9.96578	-9.96578	-7.35769
Tb927.3.600	-9.96578	-5.33881	-9.96578	-4.39281
Tb927.3.1500	-9.96578	-5.4868	-5.9874	-3.56396
Tb927.3.2500	0.285272	0.973926	1.07829	1.81854
Tb927.3.4010	0.0172305	1.96973	0.732344	2.35588
Tb927.3.4396	-9.96578	-2.92808	-9.96578	-9.96578
Tb927.3.5750	-5.42358	-3.45893	-4.41175	-2.42704
Tb927.3.5850	-4.86534	-2.11406	-3.31409	-1.44353
Tb927.4.200	-6.88179	-7.21083	-7.82543	-7.41757
Tb927.4.1219	-9.96578	-1.26803	-9.96578	-1.92014
Tb927.4.3300	-6.08707	-9.96578	-5.15457	-5.54765
Tb927.4.3760	-9.96578	-1.50203	-3.69636	-0.591075
Tb927.4.5440	-9.96578	-9.96578	-9.96578	-5.77844
Tb927.5.320b	-4.69071	-4.33447	-5.66935	-3.8479
Tb927.5.300	-5.90945	-4.39268	-9.96578	-4.85824
Tb927.5.285b	-9.96578	-9.96578	-8.15503	-8.09149
Tb927.5.420b	5.3273	5.91399	5.56175	6.03485
Tb927.5.460b	4.83689	5.15118	5.01801	5.60042
Tb927.5.350	-6.63693	-5.35093	-7.24581	-4.18115
Tb927.5.410	-6.16832	-0.991609	-2.65442	-0.64778
Tb927.5.1390	-9.96578	-5.50672	-9.96578	-6.52985
Tb927.5.2020	-2.63481	-0.714381	-2.71513	-0.363153
Tb927.5.2770	-4.56516	-3.00797	-4.25366	-3.1188
Tb927.5.3100	-9.96578	-1.03187	-6.40007	-0.363691
Tb927.5.4010	-4.82179	-4.14411	-4.36135	-1.68214
Tb927.5.4640	-3.90551	1.46584	-3.25095	2.44872
Tb927.5.5420	-9.96578	-9.96578	-9.96578	-6.91103
Tb927.6.270	-9.96578	-6.60326	-9.96578	-6.94137
Tb927.6.350	1.02725	1.99157	0.853745	2.0491
Tb927.6.560	-4.0788	-1.21496	-3.36588	-1.08147
Tb927.6.810	-1.63845	-1.00816	-2.09897	-0.417152
Tb927.6.3400	-2.48388	-0.277856	-1.7587	0.115604
Tb927.6.5210	-6.45	-4.40593	-4.09195	-2.53298
Tb927.7.160	-6.38458	-6.82003	-5.73986	-2.23162
Tb927.7.310	-0.474633	0.825189	0.47937	1.59668
Tb927.7.3730	-6.73696	-5.75513	-4.67418	-6.16628
Tb927.7.4690	-4.12379	-3.35138	-5.24664	-2.90683
Tb927.7.6550	-9.96578	-9.96578	-5.99015	-5.59125
Tb927.7.6890	-2.69784	-3.46862	-3.32089	-4.46137
Tb927.7.7540	-6.92342	-6.0445	-8.58723	-3.96408
Tb927.8.480	-9.96578	-9.96578	-7.42267	-9.96578
Tb927.8.1670	-3.39313	-2.10657	-2.79552	-1.37878
Tb927.8.2860	-5.33229	-4.47789	-5.11453	-4.87146
Tb927.8.3530	-3.35928	-2.21022	-2.93829	-1.59195
Tb927.8.5350	-9.96578	-3.52286	-4.58706	-2.26656
Tb927.8.6570	-5.30712	-9.96578	-6.08088	-6.61122
Tb927.8.7300	-9.96578	-9.96578	-9.96578	-4.55674
Tb927.9.2100	-6.40301	-9.96578	-7.48315	-6.75938
Tb927.9.7290	-5.52456	-4.09703	-5.71123	-3.20476
Tb927.9.13160	-2.49954	-0.773402	-2.02313	0.808745
Tb927.9.15950	-4.7701	0.317898	-3.41227	0.919827
Tb927.9.16410	-9.96578	-4.95329	-9.96578	-4.15571
Tb927.9.16750	-6.48242	-9.96578	-9.96578	-9.96578
Tb927.9.17640	-9.96578	-9.96578	-9.96578	-5.2158
Tb927.9.17940	-9.96578	-9.96578	-9.96578	-4.44223
Tb927.10.1030	-9.96578	-4.09774	-6.06035	-3.61016
Tb927.10.1770	-3.60856	-1.77253	-3.45916	-0.0601883
Tb927.10.2400	-4.65561	-4.63872	-3.64636	-3.35238
Tb927.10.3630	-3.77638	1.37212	-3.42822	1.18897
Tb927.10.4370	-5.36622	-3.9862	-6.87117	-3.48993
Tb927.10.5720	0.492275	1.68878	1.02327	2.51477
Tb927.10.7660	-9.96578	-5.0838	-5.40515	-5.32067
Tb927.10.7960	-9.96578	-3.56513	-3.06019	-2.86705
Tb927.10.10210	-2.6969	-0.710867	-2.62358	-1.17411
Tb927.10.12290	-3.35577	-1.64378	-2.77756	-1.01152
Tb927.10.12590	-3.66461	-2.16172	-3.71071	-2.01845
Tb927.10.13060	-1.99041	0.00127067	-1.23323	0.739354
Tb927.10.13540	-6.09377	-6.4271	-6.72915	-6.65014
Tb927.11.1520	-9.96578	-4.54653	-9.96578	-2.49415
Tb927.11.2410	-2.64715	-0.422327	-1.99605	0.0169834
Tb927.11.4130	-3.24725	-0.940692	-3.37114	-0.104
Tb927.11.5940	-9.96578	-2.48414	-6.54421	-1.80896
Tb927.11.6740	-9.96578	-5.02961	-5.89129	-5.1879
Tb927.11.7460	-9.96578	-7.20902	-9.96578	-6.20145
Tb927.11.9380	1.83209	3.11332	1.94057	3.43766
Tb927.11.9420	-4.28219	-2.39616	-3.75397	-1.49069
Tb927.11.12720	-3.55561	-0.631407	-3.12412	-0.435053
Tb927.11.13130	-5.76663	-4.83068	-5.30406	-5.13836
Tb927.11.13170	-9.96578	-9.96578	-7.36565	-9.96578
Tb927.11.14630	-0.627614	0.88811	-0.591881	1.34679
Tb927.11.16200	-1.00661	-0.545574	-1.87776	0.604868
Tb927.11.17050	-3.63918	-2.75618	-4.82542	-3.03344
Tb927.11.17380	-5.16513	-2.64795	-6.22148	-2.1297
Tb927.11.17660	-9.96578	-5.24527	-9.96578	-5.03483
Tb927.11.18260	-9.96578	-5.70331	-9.96578	-4.96324

## Sheet: sense_5000
name	WT	J	H3V	both
Tb927.8.450	-9.96578	-6.31337	-6.99105	-9.96578
Tb927.8.2670	5.57938	5.81217	5.5565	5.71483
Tb927.9.14990	5.90157	5.98296	5.86403	5.80311
Tb927.9.16090	-4.50444	-2.40024	-4.85389	-1.26314
Tb927.10.3060	-0.256867	0.825087	0.356563	1.13371
Tb927.10.9550	1.03442	1.82374	1.33417	1.86282
Tb927.10.9590	5.27458	5.44248	5.15783	5.2026
Tb927.10.14950	6.25014	6.53612	6.30906	6.29721
Tb927.11.11420	-2.07106	-1.57334	-1.79239	-0.587588
Tb927.11.12020	4.82861	4.96662	4.75102	4.89647
Tb927.11.14520	6.46526	6.4051	6.49841	6.34425
Tb927.1.40	-9.96578	-9.96578	-9.96578	-4.63992
Tb927.1.120	9.09209	9.21661	9.18016	9.14891
Tb927.1.330	0.710359	0.630685	0.819647	0.849433
Tb927.1.530	5.76612	5.95826	5.78473	5.95112
Tb927.1.2780	-1.86955	-1.87177	-4.43638	-1.74716
Tb927.1.3390	5.12363	5.65862	5.46931	5.82103
Tb927.1.5280	-9.96578	-5.29043	-3.9988	-5.10956
Tb927.2.220	4.14301	3.97399	4.07223	4.36137
Tb927.2.1050	6.8418	7.08811	6.82521	7.09634
Tb927.2.2020	4.72891	5.1379	5.05179	5.14336
Tb927.2.3340	5.35065	5.72816	5.72922	6.06662
Tb927.2.5410	4.379	4.40626	4.33158	4.46304
Tb927.3.520	2.98359	2.97502	3.15615	3.60453
Tb927.3.600	3.52428	3.58686	3.41617	3.57087
Tb927.3.1500	4.3662	4.46976	4.42694	4.51456
Tb927.3.2500	-2.55809	-1.191	-0.940257	0.308024
Tb927.3.4010	-3.64476	-0.174474	-2.30829	-0.667354
Tb927.3.4396	-9.96578	-9.96578	-9.96578	-3.71473
Tb927.3.5750	1.47708	2.06826	1.3974	2.43163
Tb927.3.5850	-3.32809	-4.61877	-7.39589	-5.88857
Tb927.4.200	4.92978	5.13369	5.12737	5.38797
Tb927.4.1219	-9.96578	-0.763733	-9.96578	-3.74863
Tb927.4.3300	5.64034	5.6876	5.59123	5.64058
Tb927.4.3760	3.47507	3.53753	3.47483	3.79373
Tb927.4.5440	-1.49865	-0.41957	-0.586162	0.238504
Tb927.5.320b	-1.33106	-0.476061	-0.946872	-0.203308
Tb927.5.300	3.68095	3.69492	3.76087	3.76451
Tb927.5.285b	3.04304	3.30898	3.18042	3.46128
Tb927.5.420b	-1.92428	-0.913081	-1.4892	-1.12218
Tb927.5.460b	-9.96578	-4.7903	-9.96578	-2.7663
Tb927.5.350	5.38218	5.50384	5.32207	5.26493
Tb927.5.410	5.28018	5.22241	5.21093	5.02875
Tb927.5.1390	3.62616	4.20255	3.84756	4.34795
Tb927.5.2020	4.26903	4.60671	4.24387	4.56658
Tb927.5.2770	5.76488	5.8263	5.82369	5.68494
Tb927.5.3100	6.61872	6.41648	6.5311	6.46765
Tb927.5.4010	5.59246	5.92163	5.77734	5.96592
Tb927.5.4640	-2.65239	-2.22979	-2.35061	-2.57463
Tb927.6.270	2.04919	2.41208	2.00435	2.49963
Tb927.6.350	5.19004	5.50984	5.24373	5.30449
Tb927.6.560	8.66364	8.94405	8.66974	8.70085
Tb927.6.810	-3.76374	-0.68798	-3.52671	-0.0533417
Tb927.6.3400	-9.96578	-9.96578	-5.97998	-9.96578
Tb927.6.5210	-6.56044	-4.03908	-5.80749	-5.86921
Tb927.7.160	3.57491	4.31305	4.36814	4.88363
Tb927.7.310	3.5757	3.67148	3.40395	3.4931
Tb927.7.3250	-1.8979	-2.63015	-2.42034	-1.82273
Tb927.7.3730	5.64747	5.50011	5.63356	5.60547
Tb927.7.4690	4.93589	4.79999	4.81519	4.74379
Tb927.7.6550	4.8102	4.67498	4.75882	4.74361
Tb927.7.6890	6.38232	6.56338	6.44535	6.53413
Tb927.7.7540	3.81435	4.35237	3.92242	4.55576
Tb927.8.480	0.992069	1.13038	2.4398	2.41675
Tb927.8.1670	4.9477	5.05721	5.00748	5.03351
Tb927.8.2860	6.0635	6.1001	5.91436	5.9481
Tb927.8.3530	9.96495	10.2142	10.0972	10.4264
Tb927.8.5350	3.61066	4.34716	3.64467	4.25061
Tb927.8.6570	3.28444	3.62094	3.59128	3.96458
Tb927.8.7300	2.52738	2.52327	2.65575	2.88922
Tb927.9.660	-5.93866	-9.96578	-9.96578	-5.84631
Tb927.9.1280	-2.57947	-1.54768	-1.89381	-0.665879
Tb927.9.2100	5.21277	5.24708	5.19493	5.19141
Tb927.9.7290	2.46679	2.8442	3.18007	3.58666
Tb927.9.13160	-3.46224	-0.330491	-4.04851	0.737086
Tb927.9.15950	-3.90063	-1.63336	-9.96578	-0.950168
Tb927.9.17940	-5.01859	-5.36644	-6.08055	-5.60135
Tb927.10.60	-3.63517	-9.96578	-5.49521	-5.35049
Tb927.10.1030	5.49282	5.76259	5.62878	5.5904
Tb927.10.1770	5.09024	5.71291	5.38028	5.88532
Tb927.10.2400	4.78193	4.6864	4.72686	4.9055
Tb927.10.3630	5.00275	5.04798	4.98524	5.03661
Tb927.10.4370	3.42424	3.748	2.99259	3.58083
Tb927.10.5720	-1.22182	1.62348	-0.922528	1.73624
Tb927.10.7660	-2.69236	-1.54337	-2.03077	-1.13327
Tb927.10.7960	6.81277	6.65836	6.7694	6.65658
Tb927.10.10210	0.246083	2.18415	0.91033	2.3226
Tb927.10.12290	7.00733	7.15431	7.03971	7.00312
Tb927.10.12590	5.7293	5.88003	5.77048	5.90882
Tb927.10.13060	-2.72248	-0.471801	-1.0114	0.0757279
Tb927.10.13540	6.22892	6.28842	6.08103	6.17612
Tb927.11.1520	4.6263	5.01024	4.60544	4.9428
Tb927.11.2410	6.47143	6.61907	6.56902	6.40912
Tb927.11.4130	6.35784	6.39157	6.2889	6.2004
Tb927.11.5940	5.00872	5.50516	5.23233	5.67655
Tb927.11.6740	5.25777	5.36301	5.29831	5.23459
Tb927.11.7460	5.96833	6.12644	6.04638	6.23207
Tb927.11.9380	-3.07483	-0.582758	-2.62696	0.210019
Tb927.11.9420	6.62636	6.58704	6.58858	6.57461
Tb927.11.12720	4.77206	4.69413	4.66586	4.53435
Tb927.11.13130	6.421	6.92949	6.61416	6.94237
Tb927.11.13170	3.83456	3.84331	3.7046	3.71043
Tb927.11.14630	4.75551	4.84648	4.97168	5.23899
Tb927.11.16200	6.99435	6.83711	6.93699	6.70736
Tb927.11.17660	-9.96578	-6.50486	-5.71331	-5.74562
Tb927.11.18260	-6.23122	-9.96578	-6.1462	-6.46179

## Sheet: antisense_10000
name	WT	J	H3V	both
Tb927.5.180	-9.96578	-5.29348	-9.96578	-6.24175
Tb927.8.1390	-2.84458	-2.56596	-3.40236	-2.44912
Tb927.8.2670	-6.2962	-9.96578	-7.30052	-5.99824
Tb927.9.780	-0.193541	0.190461	0.266566	0.829331
Tb927.9.14990	-9.96578	-9.96578	-9.96578	-4.57335
Tb927.9.16090	-6.33494	-9.96578	-7.0655	-9.96578
Tb927.10.1800	-5.97806	-9.96578	-5.89195	-5.67556
Tb927.10.3060	-1.33398	-0.786701	-0.754338	-0.794569
Tb927.10.9590	-5.31307	-4.69323	-7.30145	-5.99928
Tb927.10.14950	-4.76395	-3.91303	-4.93165	-5.01659
Tb927.11.11420	-1.07409	-1.0867	-1.08823	-0.355822
Tb927.11.12020	-5.65953	-5.64308	-9.96578	-9.96578
Tb927.11.14520	-9.96578	-9.96578	-4.66187	-6.29762
Tb927.1.120	-4.56492	-2.80229	-3.08476	-2.75226
Tb927.1.330	-9.96578	-6.19258	-6.77255	-3.69923
Tb927.1.530	-2.13279	-1.70305	-1.97248	-0.38089
Tb927.1.2780	1.76944	1.37186	1.37576	1.35979
Tb927.1.3390	-9.96578	-4.31388	-4.83141	-3.10972
Tb927.1.3730	-1.49731	-3.00366	-4.61687	-4.11893
Tb927.1.5280	-6.13506	-3.67298	-5.20267	-1.38494
Tb927.2.220	-9.96578	-4.12145	-4.03733	-3.4517
Tb927.2.1050	-6.33586	-3.963	-6.27482	-2.47293
Tb927.2.2020	-4.5886	-6.48761	-5.87033	-3.51974
Tb927.2.3340	0.316795	1.05546	0.22629	1.15959
Tb927.2.5410	-1.80793	0.384178	-1.40279	0.785961
Tb927.2.6372	-9.96578	-9.96578	-9.96578	-7.35769
Tb927.3.600	-9.96578	-5.33881	-9.96578	-4.39281
Tb927.3.1500	-9.96578	-5.4868	-5.9874	-3.56396
Tb927.3.2500	0.285272	0.973926	1.07829	1.81854
Tb927.3.4010	0.0172305	1.96973	0.732344	2.35588
Tb927.3.4396	-9.96578	-2.92808	-9.96578	-9.96578
Tb927.3.5850	-4.86534	-2.11406	-3.31409	-1.44353
Tb927.4.200	-6.88179	-7.21083	-7.82543	-7.41757
Tb927.4.1219	-9.96578	-1.26803	-9.96578	-1.92014
Tb927.4.3300	-6.08707	-9.96578	-5.15457	-5.54765
Tb927.4.3760	-9.96578	-1.50203	-3.69636	-0.591075
Tb927.4.5440	-9.96578	-9.96578	-9.96578	-5.77844
Tb927.5.285b	-9.96578	-9.96578	-8.15503	-8.09149
Tb927.5.460b	4.83689	5.15118	5.01801	5.60042
Tb927.5.410	-6.16832	-0.991609	-2.65442	-0.64778
Tb927.5.1390	-9.96578	-5.50672	-9.96578	-6.52985
Tb927.5.2020	-2.63481	-0.714381	-2.71513	-0.363153
Tb927.5.2770	-4.56516	-3.00797	-4.25366	-3.1188
Tb927.5.3100	-9.96578	-1.03187	-6.40007	-0.363691
Tb927.5.4010	-4.82179	-4.14411	-4.36135	-1.68214
Tb927.5.4640	-3.90551	1.46584	-3.25095	2.44872
Tb927.5.5420	-9.96578	-9.96578	-9.96578	-6.91103
Tb927.6.270	-9.96578	-6.60326	-9.96578	-6.94137
Tb927.6.350	1.02725	1.99157	0.853745	2.0491
Tb927.6.560	-4.0788	-1.21496	-3.36588	-1.08147
Tb927.6.810	-1.63845	-1.00816	-2.09897	-0.417152
Tb927.6.3400	-2.48388	-0.277856	-1.7587	0.115604
Tb927.6.5210	-6.45	-4.40593	-4.09195	-2.53298
Tb927.7.160	-6.38458	-6.82003	-5.73986	-2.23162
Tb927.7.310	-0.474633	0.825189	0.47937	1.59668
Tb927.7.3730	-6.73696	-5.75513	-4.67418	-6.16628
Tb927.7.4690	-4.12379	-3.35138	-5.24664	-2.90683
Tb927.7.6550	-9.96578	-9.96578	-5.99015	-5.59125
Tb927.7.6890	-2.69784	-3.46862	-3.32089	-4.46137
Tb927.8.480	-9.96578	-9.96578	-7.42267	-9.96578
Tb927.8.1670	-3.39313	-2.10657	-2.79552	-1.37878
Tb927.8.2860	-5.33229	-4.47789	-5.11453	-4.87146
Tb927.8.3530	-3.35928	-2.21022	-2.93829	-1.59195
Tb927.8.5350	-9.96578	-3.52286	-4.58706	-2.26656
Tb927.8.6570	-5.30712	-9.96578	-6.08088	-6.61122
Tb927.8.7300	-9.96578	-9.96578	-9.96578	-4.55674
Tb927.9.2100	-6.40301	-9.96578	-7.48315	-6.75938
Tb927.9.2900	-7.3008	-6.68072	-6.43645	-6.58089
Tb927.9.7290	-5.52456	-4.09703	-5.71123	-3.20476
Tb927.9.13160	-2.49954	-0.773402	-2.02313	0.808745
Tb927.9.16410	-9.96578	-4.95329	-9.96578	-4.15571
Tb927.9.16750	-6.48242	-9.96578	-9.96578	-9.96578
Tb927.9.17640	-9.96578	-9.96578	-9.96578	-5.2158
Tb927.9.17940	-9.96578	-9.96578	-9.96578	-4.44223
Tb927.10.1030	-9.96578	-4.09774	-6.06035	-3.61016
Tb927.10.2400	-4.65561	-4.63872	-3.64636	-3.35238
Tb927.10.3630	-3.77638	1.37212	-3.42822	1.18897
Tb927.10.4370	-5.36622	-3.9862	-6.87117	-3.48993
Tb927.10.5720	0.492275	1.68878	1.02327	2.51477
Tb927.10.7660	-9.96578	-5.0838	-5.40515	-5.32067
Tb927.10.7960	-9.96578	-3.56513	-3.06019	-2.86705
Tb927.10.10210	-2.6969	-0.710867	-2.62358	-1.17411
Tb927.10.12290	-3.35577	-1.64378	-2.77756	-1.01152
Tb927.10.12590	-3.66461	-2.16172	-3.71071	-2.01845
Tb927.10.13060	-1.99041	0.00127067	-1.23323	0.739354
Tb927.10.13540	-6.09377	-6.4271	-6.72915	-6.65014
Tb927.11.1520	-9.96578	-4.54653	-9.96578	-2.49415
Tb927.11.2410	-2.64715	-0.422327	-1.99605	0.0169834
Tb927.11.4130	-3.24725	-0.940692	-3.37114	-0.104
Tb927.11.5940	-9.96578	-2.48414	-6.54421	-1.80896
Tb927.11.6740	-9.96578	-5.02961	-5.89129	-5.1879
Tb927.11.7460	-9.96578	-7.20902	-9.96578	-6.20145
Tb927.11.9420	-4.28219	-2.39616	-3.75397	-1.49069
Tb927.11.12720	-3.55561	-0.631407	-3.12412	-0.435053
Tb927.11.13170	-9.96578	-9.96578	-7.36565	-9.96578
Tb927.11.14630	-0.627614	0.88811	-0.591881	1.34679
Tb927.11.16200	-1.00661	-0.545574	-1.87776	0.604868
Tb927.11.17050	-3.63918	-2.75618	-4.82542	-3.03344
Tb927.11.17380	-5.16513	-2.64795	-6.22148	-2.1297
Tb927.11.17660	-9.96578	-5.24527	-9.96578	-5.03483
Tb927.11.18260	-9.96578	-5.70331	-9.96578	-4.96324

## Sheet: sense_10000
name	WT	J	H3V	both
Tb927.5.180	-9.96578	-2.32344	-6.21019	-0.884355
Tb927.8.450	-9.96578	-6.31337	-6.99105	-9.96578
Tb927.8.1390	3.29268	3.54927	3.38212	3.45617
Tb927.8.2670	5.57938	5.81217	5.5565	5.71483
Tb927.9.14990	5.90157	5.98296	5.86403	5.80311
Tb927.9.16090	-4.50444	-2.40024	-4.85389	-1.26314
Tb927.10.1800	5.58047	5.59742	5.47069	5.60271
Tb927.10.3060	-0.256867	0.825087	0.356563	1.13371
Tb927.10.9590	5.27458	5.44248	5.15783	5.2026
Tb927.10.14950	6.25014	6.53612	6.30906	6.29721
Tb927.11.11420	-2.07106	-1.57334	-1.79239	-0.587588
Tb927.11.12020	4.82861	4.96662	4.75102	4.89647
Tb927.11.14520	6.46526	6.4051	6.49841	6.34425
Tb927.1.40	-9.96578	-9.96578	-9.96578	-4.63992
Tb927.1.120	9.09209	9.21661	9.18016	9.14891
Tb927.1.330	0.710359	0.630685	0.819647	0.849433
Tb927.1.530	5.76612	5.95826	5.78473	5.95112
Tb927.1.2780	-1.86955	-1.87177	-4.43638	-1.74716
Tb927.1.3390	5.12363	5.65862	5.46931	5.82103
Tb927.1.5280	-9.96578	-5.29043	-3.9988	-5.10956
Tb927.2.220	4.14301	3.97399	4.07223	4.36137
Tb927.2.1050	6.8418	7.08811	6.82521	7.09634
Tb927.2.2020	4.72891	5.1379	5.05179	5.14336
Tb927.2.3340	5.35065	5.72816	5.72922	6.06662
Tb927.2.5410	4.379	4.40626	4.33158	4.46304
Tb927.3.520	2.98359	2.97502	3.15615	3.60453
Tb927.3.600	3.52428	3.58686	3.41617	3.57087
Tb927.3.1500	4.3662	4.46976	4.42694	4.51456
Tb927.3.2500	-2.55809	-1.191	-0.940257	0.308024
Tb927.3.4010	-3.64476	-0.174474	-2.30829	-0.667354
Tb927.3.4396	-9.96578	-9.96578	-9.96578	-3.71473
Tb927.3.5850	-3.32809	-4.61877	-7.39589	-5.88857
Tb927.4.200	4.92978	5.13369	5.12737	5.38797
Tb927.4.1219	-9.96578	-0.763733	-9.96578	-3.74863
Tb927.4.3300	5.64034	5.6876	5.59123	5.64058
Tb927.4.3760	3.47507	3.53753	3.47483	3.79373
Tb927.4.5440	-1.49865	-0.41957	-0.586162	0.238504
Tb927.5.285b	3.04304	3.30898	3.18042	3.46128
Tb927.5.460b	-9.96578	-4.7903	-9.96578	-2.7663
Tb927.5.410	5.28018	5.22241	5.21093	5.02875
Tb927.5.1390	3.62616	4.20255	3.84756	4.34795
Tb927.5.2020	4.26903	4.60671	4.24387	4.56658
Tb927.5.2770	5.76488	5.8263	5.82369	5.68494
Tb927.5.3100	6.61872	6.41648	6.5311	6.46765
Tb927.5.4010	5.59246	5.92163	5.77734	5.96592
Tb927.5.4640	-2.65239	-2.22979	-2.35061	-2.57463
Tb927.6.270	2.04919	2.41208	2.00435	2.49963
Tb927.6.350	5.19004	5.50984	5.24373	5.30449
Tb927.6.560	8.66364	8.94405	8.66974	8.70085
Tb927.6.810	-3.76374	-0.68798	-3.52671	-0.0533417
Tb927.6.3400	-9.96578	-9.96578	-5.97998	-9.96578
Tb927.6.5210	-6.56044	-4.03908	-5.80749	-5.86921
Tb927.7.160	3.57491	4.31305	4.36814	4.88363
Tb927.7.310	3.5757	3.67148	3.40395	3.4931
Tb927.7.3250	-1.8979	-2.63015	-2.42034	-1.82273
Tb927.7.3730	5.64747	5.50011	5.63356	5.60547
Tb927.7.4690	4.93589	4.79999	4.81519	4.74379
Tb927.7.6550	4.8102	4.67498	4.75882	4.74361
Tb927.7.6890	6.38232	6.56338	6.44535	6.53413
Tb927.8.480	0.992069	1.13038	2.4398	2.41675
Tb927.8.1670	4.9477	5.05721	5.00748	5.03351
Tb927.8.2860	6.0635	6.1001	5.91436	5.9481
Tb927.8.3530	9.96495	10.2142	10.0972	10.4264
Tb927.8.5350	3.61066	4.34716	3.64467	4.25061
Tb927.8.6570	3.28444	3.62094	3.59128	3.96458
Tb927.8.7300	2.52738	2.52327	2.65575	2.88922
Tb927.9.660	-5.93866	-9.96578	-9.96578	-5.84631
Tb927.9.1280	-2.57947	-1.54768	-1.89381	-0.665879
Tb927.9.2100	5.21277	5.24708	5.19493	5.19141
Tb927.9.2900	4.31871	4.3871	4.38017	4.24352
Tb927.9.7290	2.46679	2.8442	3.18007	3.58666
Tb927.9.13160	-3.46224	-0.330491	-4.04851	0.737086
Tb927.9.17940	-5.01859	-5.36644	-6.08055	-5.60135
Tb927.10.60	-3.63517	-9.96578	-5.49521	-5.35049
Tb927.10.1030	5.49282	5.76259	5.62878	5.5904
Tb927.10.2400	4.78193	4.6864	4.72686	4.9055
Tb927.10.3630	5.00275	5.04798	4.98524	5.03661
Tb927.10.4370	3.42424	3.748	2.99259	3.58083
Tb927.10.5720	-1.22182	1.62348	-0.922528	1.73624
Tb927.10.7660	-2.69236	-1.54337	-2.03077	-1.13327
Tb927.10.7960	6.81277	6.65836	6.7694	6.65658
Tb927.10.10210	0.246083	2.18415	0.91033	2.3226
Tb927.10.12290	7.00733	7.15431	7.03971	7.00312
Tb927.10.12590	5.7293	5.88003	5.77048	5.90882
Tb927.10.13060	-2.72248	-0.471801	-1.0114	0.0757279
Tb927.10.13540	6.22892	6.28842	6.08103	6.17612
Tb927.11.1520	4.6263	5.01024	4.60544	4.9428
Tb927.11.2410	6.47143	6.61907	6.56902	6.40912
Tb927.11.4130	6.35784	6.39157	6.2889	6.2004
Tb927.11.5940	5.00872	5.50516	5.23233	5.67655
Tb927.11.6740	5.25777	5.36301	5.29831	5.23459
Tb927.11.7460	5.96833	6.12644	6.04638	6.23207
Tb927.11.9420	6.62636	6.58704	6.58858	6.57461
Tb927.11.12720	4.77206	4.69413	4.66586	4.53435
Tb927.11.13170	3.83456	3.84331	3.7046	3.71043
Tb927.11.14630	4.75551	4.84648	4.97168	5.23899
Tb927.11.16200	6.99435	6.83711	6.93699	6.70736
Tb927.11.17660	-9.96578	-6.50486	-5.71331	-5.74562
Tb927.11.18260	-6.23122	-9.96578	-6.1462	-6.46179
